# Supplementary material for: Narrative Style Influences Citation Frequency in Climate Change Science
Source: PLoS One. 2016 Dec 15;11(12):e0167983. doi: 10.1371/journal.pone.0167983 (PMC5158318; doi:10.1371/journal.pone.0167983)
Supplement: S1 Dataset — (CSV) [file pone.0167983.s009.csv]

	X_unit_id	X_created_at	X_id	X_started_at	X_tainted	X_channel	X_trust	X_worker_id	X_country	X_region	X_city	X_ip	appeal_to_reader	conjunctions	connectivity	narrative_perspective	sensory_language	setting	ab	appeal_to_reader_gold	conjunctions_gold	connectivity_gold	narrative_perspective_gold	pmid	py	sensory_language_gold	setting_gold	so	tc	af	au	bp	di	ep	is	pd	pt	sn	ti	ut	vl	z9	cin_mas	firstauthor	numberauthors	pid_mas	title
1	886110198	2/19/2016 00:11:58	1898740971	2/19/2016 00:04:22	false	coinworker	1	36180653	USA	AZ	Phoenix	104.200.151.6	yes	1	2	no	1	yes	The ranges of plants and animals are moving in response to recent changes in climate. As temperatures rise, ecosystems with 'nowhere to go', such as mountains, are considered to be more threatened. However, species survival may depend as much on keeping pace with moving climates as the climate's ultimate persistence. Here we present a new index of the velocity of temperature change (km yr(-1)), d…	NA	NA	NA	NA	20033047	2009	NA	NA	Nature	490	NA	NA	NA	NA	NA	NA	NA	NA	NA	NA	NA	NA	NA	37	Loarie	6	45914059	The velocity of climate change.
2	886110198	2/19/2016 00:21:48	1898749020	2/19/2016 00:15:03	false	coinworker	1	36180771	USA	WA	Seattle	104.200.154.54	no	0	1	yes	1	yes	The ranges of plants and animals are moving in response to recent changes in climate. As temperatures rise, ecosystems with 'nowhere to go', such as mountains, are considered to be more threatened. However, species survival may depend as much on keeping pace with moving climates as the climate's ultimate persistence. Here we present a new index of the velocity of temperature change (km yr(-1)), d…	NA	NA	NA	NA	20033047	2009	NA	NA	Nature	490	NA	NA	NA	NA	NA	NA	NA	NA	NA	NA	NA	NA	NA	37	Loarie	6	45914059	The velocity of climate change.
3	886110198	2/19/2016 00:38:40	1898760130	2/19/2016 00:19:16	false	elite	1	36514787	AUS	02	Sydney	103.238.131.246	yes	2	2	no	1	yes	The ranges of plants and animals are moving in response to recent changes in climate. As temperatures rise, ecosystems with 'nowhere to go', such as mountains, are considered to be more threatened. However, species survival may depend as much on keeping pace with moving climates as the climate's ultimate persistence. Here we present a new index of the velocity of temperature change (km yr(-1)), d…	NA	NA	NA	NA	20033047	2009	NA	NA	Nature	490	NA	NA	NA	NA	NA	NA	NA	NA	NA	NA	NA	NA	NA	37	Loarie	6	45914059	The velocity of climate change.
4	886110198	2/19/2016 01:08:54	1898775228	2/19/2016 01:04:05	false	neodev	1	33714737	USA	AZ	Tempe	23.235.227.109	no	2	4	no	2	yes	The ranges of plants and animals are moving in response to recent changes in climate. As temperatures rise, ecosystems with 'nowhere to go', such as mountains, are considered to be more threatened. However, species survival may depend as much on keeping pace with moving climates as the climate's ultimate persistence. Here we present a new index of the velocity of temperature change (km yr(-1)), d…	NA	NA	NA	NA	20033047	2009	NA	NA	Nature	490	NA	NA	NA	NA	NA	NA	NA	NA	NA	NA	NA	NA	NA	37	Loarie	6	45914059	The velocity of climate change.
5	886110198	2/19/2016 01:25:11	1898784119	2/19/2016 01:22:23	false	instagc	1	30108041	USA	TX	Austin	173.174.53.56	no	4	1	no	2	no	The ranges of plants and animals are moving in response to recent changes in climate. As temperatures rise, ecosystems with 'nowhere to go', such as mountains, are considered to be more threatened. However, species survival may depend as much on keeping pace with moving climates as the climate's ultimate persistence. Here we present a new index of the velocity of temperature change (km yr(-1)), d…	NA	NA	NA	NA	20033047	2009	NA	NA	Nature	490	NA	NA	NA	NA	NA	NA	NA	NA	NA	NA	NA	NA	NA	37	Loarie	6	45914059	The velocity of climate change.
6	886110198	2/19/2016 02:17:15	1898813275	2/19/2016 02:10:17	false	neodev	1	35547644	USA	VA	Manassas	207.244.82.242	no	2	0	yes	0	no	The ranges of plants and animals are moving in response to recent changes in climate. As temperatures rise, ecosystems with 'nowhere to go', such as mountains, are considered to be more threatened. However, species survival may depend as much on keeping pace with moving climates as the climate's ultimate persistence. Here we present a new index of the velocity of temperature change (km yr(-1)), d…	NA	NA	NA	NA	20033047	2009	NA	NA	Nature	490	NA	NA	NA	NA	NA	NA	NA	NA	NA	NA	NA	NA	NA	37	Loarie	6	45914059	The velocity of climate change.
7	886110198	2/19/2016 03:57:17	1898864248	2/19/2016 03:33:43	false	elite	1	36284158	USA	CA	San Jose	23.27.250.44	no	1	1	yes	0	yes	The ranges of plants and animals are moving in response to recent changes in climate. As temperatures rise, ecosystems with 'nowhere to go', such as mountains, are considered to be more threatened. However, species survival may depend as much on keeping pace with moving climates as the climate's ultimate persistence. Here we present a new index of the velocity of temperature change (km yr(-1)), d…	NA	NA	NA	NA	20033047	2009	NA	NA	Nature	490	NA	NA	NA	NA	NA	NA	NA	NA	NA	NA	NA	NA	NA	37	Loarie	6	45914059	The velocity of climate change.
8	886110199	2/19/2016 00:11:58	1898740963	2/19/2016 00:04:22	false	coinworker	1	36180653	USA	AZ	Phoenix	104.200.151.6	yes	2	1	yes	1	yes	With polar temperatures approximately 3-5 degrees C warmer than today, the last interglacial stage (approximately 125 kyr ago) serves as a partial analogue for 1-2 degrees C global warming scenarios. Geological records from several sites indicate that local sea levels during the last interglacial were higher than today, but because local sea levels differ from global sea level, accurately reconst…	NA	NA	NA	NA	20016591	2009	NA	NA	Nature	218	NA	NA	NA	NA	NA	NA	NA	NA	NA	NA	NA	NA	NA	29	Kopp	5	45914025	Probabilistic assessment of sea level during the last interglacial stage.
9	886110199	2/19/2016 00:21:48	1898749019	2/19/2016 00:15:03	false	coinworker	1	36180771	USA	WA	Seattle	104.200.154.54	no	1	1	no	1	yes	With polar temperatures approximately 3-5 degrees C warmer than today, the last interglacial stage (approximately 125 kyr ago) serves as a partial analogue for 1-2 degrees C global warming scenarios. Geological records from several sites indicate that local sea levels during the last interglacial were higher than today, but because local sea levels differ from global sea level, accurately reconst…	NA	NA	NA	NA	20016591	2009	NA	NA	Nature	218	NA	NA	NA	NA	NA	NA	NA	NA	NA	NA	NA	NA	NA	29	Kopp	5	45914025	Probabilistic assessment of sea level during the last interglacial stage.
10	886110199	2/19/2016 00:38:40	1898760136	2/19/2016 00:19:16	false	elite	1	36514787	AUS	02	Sydney	103.238.131.246	yes	1	2	no	2	yes	With polar temperatures approximately 3-5 degrees C warmer than today, the last interglacial stage (approximately 125 kyr ago) serves as a partial analogue for 1-2 degrees C global warming scenarios. Geological records from several sites indicate that local sea levels during the last interglacial were higher than today, but because local sea levels differ from global sea level, accurately reconst…	NA	NA	NA	NA	20016591	2009	NA	NA	Nature	218	NA	NA	NA	NA	NA	NA	NA	NA	NA	NA	NA	NA	NA	29	Kopp	5	45914025	Probabilistic assessment of sea level during the last interglacial stage.
11	886110199	2/19/2016 01:08:54	1898775221	2/19/2016 01:04:05	false	neodev	1	33714737	USA	AZ	Tempe	23.235.227.109	no	2	2	no	1	yes	With polar temperatures approximately 3-5 degrees C warmer than today, the last interglacial stage (approximately 125 kyr ago) serves as a partial analogue for 1-2 degrees C global warming scenarios. Geological records from several sites indicate that local sea levels during the last interglacial were higher than today, but because local sea levels differ from global sea level, accurately reconst…	NA	NA	NA	NA	20016591	2009	NA	NA	Nature	218	NA	NA	NA	NA	NA	NA	NA	NA	NA	NA	NA	NA	NA	29	Kopp	5	45914025	Probabilistic assessment of sea level during the last interglacial stage.
12	886110199	2/19/2016 01:25:11	1898784120	2/19/2016 01:22:23	false	instagc	1	30108041	USA	TX	Austin	173.174.53.56	no	3	2	yes	3	no	With polar temperatures approximately 3-5 degrees C warmer than today, the last interglacial stage (approximately 125 kyr ago) serves as a partial analogue for 1-2 degrees C global warming scenarios. Geological records from several sites indicate that local sea levels during the last interglacial were higher than today, but because local sea levels differ from global sea level, accurately reconst…	NA	NA	NA	NA	20016591	2009	NA	NA	Nature	218	NA	NA	NA	NA	NA	NA	NA	NA	NA	NA	NA	NA	NA	29	Kopp	5	45914025	Probabilistic assessment of sea level during the last interglacial stage.
13	886110199	2/19/2016 02:17:15	1898813276	2/19/2016 02:10:17	false	neodev	1	35547644	USA	VA	Manassas	207.244.82.242	no	0	0	yes	0	no	With polar temperatures approximately 3-5 degrees C warmer than today, the last interglacial stage (approximately 125 kyr ago) serves as a partial analogue for 1-2 degrees C global warming scenarios. Geological records from several sites indicate that local sea levels during the last interglacial were higher than today, but because local sea levels differ from global sea level, accurately reconst…	NA	NA	NA	NA	20016591	2009	NA	NA	Nature	218	NA	NA	NA	NA	NA	NA	NA	NA	NA	NA	NA	NA	NA	29	Kopp	5	45914025	Probabilistic assessment of sea level during the last interglacial stage.
14	886110199	2/19/2016 03:57:17	1898864247	2/19/2016 03:33:43	false	elite	1	36284158	USA	CA	San Jose	23.27.250.44	no	1	1	yes	0	no	With polar temperatures approximately 3-5 degrees C warmer than today, the last interglacial stage (approximately 125 kyr ago) serves as a partial analogue for 1-2 degrees C global warming scenarios. Geological records from several sites indicate that local sea levels during the last interglacial were higher than today, but because local sea levels differ from global sea level, accurately reconst…	NA	NA	NA	NA	20016591	2009	NA	NA	Nature	218	NA	NA	NA	NA	NA	NA	NA	NA	NA	NA	NA	NA	NA	29	Kopp	5	45914025	Probabilistic assessment of sea level during the last interglacial stage.
15	886110200	2/18/2016 23:51:06	1898705754	2/18/2016 23:46:15	false	elite	1	35180473	AUS	02	Sydney	103.238.131.246	no	2	1	no	1	yes	Global temperatures are known to have varied over the past 1500 years, but the spatial patterns have remained poorly defined. We used a global climate proxy network to reconstruct surface temperature patterns over this interval. The Medieval period is found to display warmth that matches or exceeds that of the past decade in some regions, but which falls well below recent levels globally. This pe…	NA	NA	NA	NA	19965474	2009	NA	NA	Science (New York, N.Y.)	513	NA	NA	NA	NA	NA	NA	NA	NA	NA	NA	NA	NA	NA	60	Mann	9	10520513	Global signatures and dynamical origins of the Little Ice Age and Medieval Climate Anomaly.
16	886110200	2/18/2016 23:51:44	1898707438	2/18/2016 23:45:40	false	neodev	1	36516365	AUS	02	Sydney	103.238.131.246	yes	2	2	yes	1	no	Global temperatures are known to have varied over the past 1500 years, but the spatial patterns have remained poorly defined. We used a global climate proxy network to reconstruct surface temperature patterns over this interval. The Medieval period is found to display warmth that matches or exceeds that of the past decade in some regions, but which falls well below recent levels globally. This pe…	NA	NA	NA	NA	19965474	2009	NA	NA	Science (New York, N.Y.)	513	NA	NA	NA	NA	NA	NA	NA	NA	NA	NA	NA	NA	NA	60	Mann	9	10520513	Global signatures and dynamical origins of the Little Ice Age and Medieval Climate Anomaly.
17	886110200	2/19/2016 00:01:58	1898731655	2/18/2016 23:55:54	false	elite	1	36518564	USA	CA	San Jose	23.27.45.143	yes	2	7	no	3	no	Global temperatures are known to have varied over the past 1500 years, but the spatial patterns have remained poorly defined. We used a global climate proxy network to reconstruct surface temperature patterns over this interval. The Medieval period is found to display warmth that matches or exceeds that of the past decade in some regions, but which falls well below recent levels globally. This pe…	NA	NA	NA	NA	19965474	2009	NA	NA	Science (New York, N.Y.)	513	NA	NA	NA	NA	NA	NA	NA	NA	NA	NA	NA	NA	NA	60	Mann	9	10520513	Global signatures and dynamical origins of the Little Ice Age and Medieval Climate Anomaly.
18	886110200	2/19/2016 00:19:14	1898746943	2/18/2016 23:55:12	false	elite	1	36514787	AUS	02	Sydney	103.238.131.246	no	1	1	no	1	yes	Global temperatures are known to have varied over the past 1500 years, but the spatial patterns have remained poorly defined. We used a global climate proxy network to reconstruct surface temperature patterns over this interval. The Medieval period is found to display warmth that matches or exceeds that of the past decade in some regions, but which falls well below recent levels globally. This pe…	NA	NA	NA	NA	19965474	2009	NA	NA	Science (New York, N.Y.)	513	NA	NA	NA	NA	NA	NA	NA	NA	NA	NA	NA	NA	NA	60	Mann	9	10520513	Global signatures and dynamical origins of the Little Ice Age and Medieval Climate Anomaly.
19	886110200	2/19/2016 00:19:59	1898747524	2/18/2016 23:55:57	false	elite	1	35028687	AUS	02	Sydney	103.238.131.246	yes	1	1	no	2	yes	Global temperatures are known to have varied over the past 1500 years, but the spatial patterns have remained poorly defined. We used a global climate proxy network to reconstruct surface temperature patterns over this interval. The Medieval period is found to display warmth that matches or exceeds that of the past decade in some regions, but which falls well below recent levels globally. This pe…	NA	NA	NA	NA	19965474	2009	NA	NA	Science (New York, N.Y.)	513	NA	NA	NA	NA	NA	NA	NA	NA	NA	NA	NA	NA	NA	60	Mann	9	10520513	Global signatures and dynamical origins of the Little Ice Age and Medieval Climate Anomaly.
20	886110200	2/19/2016 00:20:13	1898747733	2/18/2016 23:56:33	false	elite	1	36517198	AUS	02	Sydney	103.238.131.246	yes	2	1	no	1	yes	Global temperatures are known to have varied over the past 1500 years, but the spatial patterns have remained poorly defined. We used a global climate proxy network to reconstruct surface temperature patterns over this interval. The Medieval period is found to display warmth that matches or exceeds that of the past decade in some regions, but which falls well below recent levels globally. This pe…	NA	NA	NA	NA	19965474	2009	NA	NA	Science (New York, N.Y.)	513	NA	NA	NA	NA	NA	NA	NA	NA	NA	NA	NA	NA	NA	60	Mann	9	10520513	Global signatures and dynamical origins of the Little Ice Age and Medieval Climate Anomaly.
21	886110200	2/19/2016 00:28:05	1898754034	2/19/2016 00:24:11	false	coinworker	1	36180213	USA	TX	Plano	162.216.46.9	no	1	1	no	5	yes	Global temperatures are known to have varied over the past 1500 years, but the spatial patterns have remained poorly defined. We used a global climate proxy network to reconstruct surface temperature patterns over this interval. The Medieval period is found to display warmth that matches or exceeds that of the past decade in some regions, but which falls well below recent levels globally. This pe…	NA	NA	NA	NA	19965474	2009	NA	NA	Science (New York, N.Y.)	513	NA	NA	NA	NA	NA	NA	NA	NA	NA	NA	NA	NA	NA	60	Mann	9	10520513	Global signatures and dynamical origins of the Little Ice Age and Medieval Climate Anomaly.
22	886110201	2/19/2016 00:11:58	1898740964	2/19/2016 00:04:22	false	coinworker	1	36180653	USA	AZ	Phoenix	104.200.151.6	no	2	1	yes	1	no	Although the North American megafaunal extinctions and the formation of novel plant communities are well-known features of the last deglaciation, the causal relationships between these phenomena are unclear. Using the dung fungus Sporormiella and other paleoecological proxies from Appleman Lake, Indiana, and several New York sites, we established that the megafaunal decline closely preceded enhan…	NA	NA	NA	NA	19965426	2009	NA	NA	Science (New York, N.Y.)	158	NA	NA	NA	NA	NA	NA	NA	NA	NA	NA	NA	NA	NA	29	Gill	5	15092453	Pleistocene megafaunal collapse, novel plant communities, and enhanced fire regimes in North America.
23	886110201	2/19/2016 00:21:48	1898749015	2/19/2016 00:15:03	false	coinworker	1	36180771	USA	WA	Seattle	104.200.154.54	no	1	2	yes	1	no	Although the North American megafaunal extinctions and the formation of novel plant communities are well-known features of the last deglaciation, the causal relationships between these phenomena are unclear. Using the dung fungus Sporormiella and other paleoecological proxies from Appleman Lake, Indiana, and several New York sites, we established that the megafaunal decline closely preceded enhan…	NA	NA	NA	NA	19965426	2009	NA	NA	Science (New York, N.Y.)	158	NA	NA	NA	NA	NA	NA	NA	NA	NA	NA	NA	NA	NA	29	Gill	5	15092453	Pleistocene megafaunal collapse, novel plant communities, and enhanced fire regimes in North America.
24	886110201	2/19/2016 00:38:40	1898760128	2/19/2016 00:19:16	false	elite	1	36514787	AUS	02	Sydney	103.238.131.246	yes	1	2	no	1	yes	Although the North American megafaunal extinctions and the formation of novel plant communities are well-known features of the last deglaciation, the causal relationships between these phenomena are unclear. Using the dung fungus Sporormiella and other paleoecological proxies from Appleman Lake, Indiana, and several New York sites, we established that the megafaunal decline closely preceded enhan…	NA	NA	NA	NA	19965426	2009	NA	NA	Science (New York, N.Y.)	158	NA	NA	NA	NA	NA	NA	NA	NA	NA	NA	NA	NA	NA	29	Gill	5	15092453	Pleistocene megafaunal collapse, novel plant communities, and enhanced fire regimes in North America.
25	886110201	2/19/2016 01:08:54	1898775226	2/19/2016 01:04:05	false	neodev	1	33714737	USA	AZ	Tempe	23.235.227.109	no	1	1	no	0	yes	Although the North American megafaunal extinctions and the formation of novel plant communities are well-known features of the last deglaciation, the causal relationships between these phenomena are unclear. Using the dung fungus Sporormiella and other paleoecological proxies from Appleman Lake, Indiana, and several New York sites, we established that the megafaunal decline closely preceded enhan…	NA	NA	NA	NA	19965426	2009	NA	NA	Science (New York, N.Y.)	158	NA	NA	NA	NA	NA	NA	NA	NA	NA	NA	NA	NA	NA	29	Gill	5	15092453	Pleistocene megafaunal collapse, novel plant communities, and enhanced fire regimes in North America.
26	886110201	2/19/2016 01:25:11	1898784121	2/19/2016 01:22:23	false	instagc	1	30108041	USA	TX	Austin	173.174.53.56	no	4	2	no	3	yes	Although the North American megafaunal extinctions and the formation of novel plant communities are well-known features of the last deglaciation, the causal relationships between these phenomena are unclear. Using the dung fungus Sporormiella and other paleoecological proxies from Appleman Lake, Indiana, and several New York sites, we established that the megafaunal decline closely preceded enhan…	NA	NA	NA	NA	19965426	2009	NA	NA	Science (New York, N.Y.)	158	NA	NA	NA	NA	NA	NA	NA	NA	NA	NA	NA	NA	NA	29	Gill	5	15092453	Pleistocene megafaunal collapse, novel plant communities, and enhanced fire regimes in North America.
27	886110201	2/19/2016 02:17:15	1898813277	2/19/2016 02:10:17	false	neodev	1	35547644	USA	VA	Manassas	207.244.82.242	no	0	0	yes	0	no	Although the North American megafaunal extinctions and the formation of novel plant communities are well-known features of the last deglaciation, the causal relationships between these phenomena are unclear. Using the dung fungus Sporormiella and other paleoecological proxies from Appleman Lake, Indiana, and several New York sites, we established that the megafaunal decline closely preceded enhan…	NA	NA	NA	NA	19965426	2009	NA	NA	Science (New York, N.Y.)	158	NA	NA	NA	NA	NA	NA	NA	NA	NA	NA	NA	NA	NA	29	Gill	5	15092453	Pleistocene megafaunal collapse, novel plant communities, and enhanced fire regimes in North America.
28	886110201	2/19/2016 03:57:17	1898864252	2/19/2016 03:33:43	false	elite	1	36284158	USA	CA	San Jose	23.27.250.44	no	0	1	yes	0	yes	Although the North American megafaunal extinctions and the formation of novel plant communities are well-known features of the last deglaciation, the causal relationships between these phenomena are unclear. Using the dung fungus Sporormiella and other paleoecological proxies from Appleman Lake, Indiana, and several New York sites, we established that the megafaunal decline closely preceded enhan…	NA	NA	NA	NA	19965426	2009	NA	NA	Science (New York, N.Y.)	158	NA	NA	NA	NA	NA	NA	NA	NA	NA	NA	NA	NA	NA	29	Gill	5	15092453	Pleistocene megafaunal collapse, novel plant communities, and enhanced fire regimes in North America.
29	886110202	2/19/2016 00:11:58	1898740969	2/19/2016 00:04:22	false	coinworker	1	36180653	USA	AZ	Phoenix	104.200.151.6	no	1	3	yes	2	yes	Armed conflict within nations has had disastrous humanitarian consequences throughout much of the world. Here we undertake the first comprehensive examination of the potential impact of global climate change on armed conflict in sub-Saharan Africa. We find strong historical linkages between civil war and temperature in Africa, with warmer years leading to significant increases in the likelihood o…	NA	NA	NA	NA	19934048	2009	NA	NA	Proceedings of the National Academy of Sciences of the United States of America	177	NA	NA	NA	NA	NA	NA	NA	NA	NA	NA	NA	NA	NA	22	Burke	5	6703478	Warming increases the risk of civil war in Africa.
30	886110202	2/19/2016 00:21:48	1898749030	2/19/2016 00:15:03	false	coinworker	1	36180771	USA	WA	Seattle	104.200.154.54	yes	1	2	yes	1	yes	Armed conflict within nations has had disastrous humanitarian consequences throughout much of the world. Here we undertake the first comprehensive examination of the potential impact of global climate change on armed conflict in sub-Saharan Africa. We find strong historical linkages between civil war and temperature in Africa, with warmer years leading to significant increases in the likelihood o…	NA	NA	NA	NA	19934048	2009	NA	NA	Proceedings of the National Academy of Sciences of the United States of America	177	NA	NA	NA	NA	NA	NA	NA	NA	NA	NA	NA	NA	NA	22	Burke	5	6703478	Warming increases the risk of civil war in Africa.
31	886110202	2/19/2016 00:38:40	1898760131	2/19/2016 00:19:16	false	elite	1	36514787	AUS	02	Sydney	103.238.131.246	yes	2	3	no	1	yes	Armed conflict within nations has had disastrous humanitarian consequences throughout much of the world. Here we undertake the first comprehensive examination of the potential impact of global climate change on armed conflict in sub-Saharan Africa. We find strong historical linkages between civil war and temperature in Africa, with warmer years leading to significant increases in the likelihood o…	NA	NA	NA	NA	19934048	2009	NA	NA	Proceedings of the National Academy of Sciences of the United States of America	177	NA	NA	NA	NA	NA	NA	NA	NA	NA	NA	NA	NA	NA	22	Burke	5	6703478	Warming increases the risk of civil war in Africa.
32	886110202	2/19/2016 01:08:54	1898775220	2/19/2016 01:04:05	false	neodev	1	33714737	USA	AZ	Tempe	23.235.227.109	no	3	4	yes	2	yes	Armed conflict within nations has had disastrous humanitarian consequences throughout much of the world. Here we undertake the first comprehensive examination of the potential impact of global climate change on armed conflict in sub-Saharan Africa. We find strong historical linkages between civil war and temperature in Africa, with warmer years leading to significant increases in the likelihood o…	NA	NA	NA	NA	19934048	2009	NA	NA	Proceedings of the National Academy of Sciences of the United States of America	177	NA	NA	NA	NA	NA	NA	NA	NA	NA	NA	NA	NA	NA	22	Burke	5	6703478	Warming increases the risk of civil war in Africa.
33	886110202	2/19/2016 01:25:11	1898784124	2/19/2016 01:22:23	false	instagc	1	30108041	USA	TX	Austin	173.174.53.56	yes	1	1	no	1	yes	Armed conflict within nations has had disastrous humanitarian consequences throughout much of the world. Here we undertake the first comprehensive examination of the potential impact of global climate change on armed conflict in sub-Saharan Africa. We find strong historical linkages between civil war and temperature in Africa, with warmer years leading to significant increases in the likelihood o…	NA	NA	NA	NA	19934048	2009	NA	NA	Proceedings of the National Academy of Sciences of the United States of America	177	NA	NA	NA	NA	NA	NA	NA	NA	NA	NA	NA	NA	NA	22	Burke	5	6703478	Warming increases the risk of civil war in Africa.
34	886110202	2/19/2016 02:17:15	1898813273	2/19/2016 02:10:17	false	neodev	1	35547644	USA	VA	Manassas	207.244.82.242	no	0	0	yes	0	yes	Armed conflict within nations has had disastrous humanitarian consequences throughout much of the world. Here we undertake the first comprehensive examination of the potential impact of global climate change on armed conflict in sub-Saharan Africa. We find strong historical linkages between civil war and temperature in Africa, with warmer years leading to significant increases in the likelihood o…	NA	NA	NA	NA	19934048	2009	NA	NA	Proceedings of the National Academy of Sciences of the United States of America	177	NA	NA	NA	NA	NA	NA	NA	NA	NA	NA	NA	NA	NA	22	Burke	5	6703478	Warming increases the risk of civil war in Africa.
35	886110202	2/19/2016 03:57:17	1898864255	2/19/2016 03:33:43	false	elite	1	36284158	USA	CA	San Jose	23.27.250.44	no	0	0	yes	0	yes	Armed conflict within nations has had disastrous humanitarian consequences throughout much of the world. Here we undertake the first comprehensive examination of the potential impact of global climate change on armed conflict in sub-Saharan Africa. We find strong historical linkages between civil war and temperature in Africa, with warmer years leading to significant increases in the likelihood o…	NA	NA	NA	NA	19934048	2009	NA	NA	Proceedings of the National Academy of Sciences of the United States of America	177	NA	NA	NA	NA	NA	NA	NA	NA	NA	NA	NA	NA	NA	22	Burke	5	6703478	Warming increases the risk of civil war in Africa.
36	886110203	2/18/2016 23:51:06	1898705755	2/18/2016 23:46:15	false	elite	1	35180473	AUS	02	Sydney	103.238.131.246	no	1	2	no	0	no	A global biofuels program will lead to intense pressures on land supply and can increase greenhouse gas emissions from land-use changes. Using linked economic and terrestrial biogeochemistry models, we examined direct and indirect effects of possible land-use changes from an expanded global cellulosic bioenergy program on greenhouse gas emissions over the 21st century. Our model predicts that ind…	NA	NA	NA	NA	19933101	2009	NA	NA	Science (New York, N.Y.)	237	NA	NA	NA	NA	NA	NA	NA	NA	NA	NA	NA	NA	NA	39	Melillo	10	10801189	Indirect emissions from biofuels: how important?
37	886110203	2/18/2016 23:51:44	1898707440	2/18/2016 23:45:40	false	neodev	1	36516365	AUS	02	Sydney	103.238.131.246	no	1	2	no	0	no	A global biofuels program will lead to intense pressures on land supply and can increase greenhouse gas emissions from land-use changes. Using linked economic and terrestrial biogeochemistry models, we examined direct and indirect effects of possible land-use changes from an expanded global cellulosic bioenergy program on greenhouse gas emissions over the 21st century. Our model predicts that ind…	NA	NA	NA	NA	19933101	2009	NA	NA	Science (New York, N.Y.)	237	NA	NA	NA	NA	NA	NA	NA	NA	NA	NA	NA	NA	NA	39	Melillo	10	10801189	Indirect emissions from biofuels: how important?
38	886110203	2/19/2016 00:01:58	1898731652	2/18/2016 23:55:54	false	elite	1	36518564	USA	CA	San Jose	23.27.45.143	yes	7	7	no	2	yes	A global biofuels program will lead to intense pressures on land supply and can increase greenhouse gas emissions from land-use changes. Using linked economic and terrestrial biogeochemistry models, we examined direct and indirect effects of possible land-use changes from an expanded global cellulosic bioenergy program on greenhouse gas emissions over the 21st century. Our model predicts that ind…	NA	NA	NA	NA	19933101	2009	NA	NA	Science (New York, N.Y.)	237	NA	NA	NA	NA	NA	NA	NA	NA	NA	NA	NA	NA	NA	39	Melillo	10	10801189	Indirect emissions from biofuels: how important?
39	886110203	2/19/2016 00:19:14	1898746940	2/18/2016 23:55:12	false	elite	1	36514787	AUS	02	Sydney	103.238.131.246	no	1	0	no	1	yes	A global biofuels program will lead to intense pressures on land supply and can increase greenhouse gas emissions from land-use changes. Using linked economic and terrestrial biogeochemistry models, we examined direct and indirect effects of possible land-use changes from an expanded global cellulosic bioenergy program on greenhouse gas emissions over the 21st century. Our model predicts that ind…	NA	NA	NA	NA	19933101	2009	NA	NA	Science (New York, N.Y.)	237	NA	NA	NA	NA	NA	NA	NA	NA	NA	NA	NA	NA	NA	39	Melillo	10	10801189	Indirect emissions from biofuels: how important?
40	886110203	2/19/2016 00:19:59	1898747522	2/18/2016 23:55:57	false	elite	1	35028687	AUS	02	Sydney	103.238.131.246	yes	1	1	no	2	no	A global biofuels program will lead to intense pressures on land supply and can increase greenhouse gas emissions from land-use changes. Using linked economic and terrestrial biogeochemistry models, we examined direct and indirect effects of possible land-use changes from an expanded global cellulosic bioenergy program on greenhouse gas emissions over the 21st century. Our model predicts that ind…	NA	NA	NA	NA	19933101	2009	NA	NA	Science (New York, N.Y.)	237	NA	NA	NA	NA	NA	NA	NA	NA	NA	NA	NA	NA	NA	39	Melillo	10	10801189	Indirect emissions from biofuels: how important?
41	886110203	2/19/2016 00:20:13	1898747731	2/18/2016 23:56:33	false	elite	1	36517198	AUS	02	Sydney	103.238.131.246	yes	1	2	no	1	yes	A global biofuels program will lead to intense pressures on land supply and can increase greenhouse gas emissions from land-use changes. Using linked economic and terrestrial biogeochemistry models, we examined direct and indirect effects of possible land-use changes from an expanded global cellulosic bioenergy program on greenhouse gas emissions over the 21st century. Our model predicts that ind…	NA	NA	NA	NA	19933101	2009	NA	NA	Science (New York, N.Y.)	237	NA	NA	NA	NA	NA	NA	NA	NA	NA	NA	NA	NA	NA	39	Melillo	10	10801189	Indirect emissions from biofuels: how important?
42	886110203	2/19/2016 00:28:05	1898754035	2/19/2016 00:24:11	false	coinworker	1	36180213	USA	TX	Plano	162.216.46.9	no	1	2	no	3	no	A global biofuels program will lead to intense pressures on land supply and can increase greenhouse gas emissions from land-use changes. Using linked economic and terrestrial biogeochemistry models, we examined direct and indirect effects of possible land-use changes from an expanded global cellulosic bioenergy program on greenhouse gas emissions over the 21st century. Our model predicts that ind…	NA	NA	NA	NA	19933101	2009	NA	NA	Science (New York, N.Y.)	237	NA	NA	NA	NA	NA	NA	NA	NA	NA	NA	NA	NA	NA	39	Melillo	10	10801189	Indirect emissions from biofuels: how important?
43	886110204	2/19/2016 00:11:58	1898740970	2/19/2016 00:04:22	false	coinworker	1	36180653	USA	AZ	Phoenix	104.200.151.6	no	1	2	no	2	yes	Persistent organic pollutants (POPs) encompass an array of anthropogenic organic and elemental substances and their degradation and metabolic byproducts that have been found in the tissues of exposed animals, especially POPs categorized as organohalogen contaminants (OHCs). OHCs have been of concern in the circumpolar arctic for decades. For example, as a consequence of bioaccumulation and in som…	NA	NA	NA	NA	19910021	2009	NA	NA	The Science of the total environment	103	NA	NA	NA	NA	NA	NA	NA	NA	NA	NA	NA	NA	NA	32	Letcher	9	40667678	Exposure and effects assessment of persistent organohalogen contaminants in arctic wildlife and fish.
44	886110204	2/19/2016 00:21:48	1898749026	2/19/2016 00:15:03	false	coinworker	1	36180771	USA	WA	Seattle	104.200.154.54	yes	2	2	no	1	yes	Persistent organic pollutants (POPs) encompass an array of anthropogenic organic and elemental substances and their degradation and metabolic byproducts that have been found in the tissues of exposed animals, especially POPs categorized as organohalogen contaminants (OHCs). OHCs have been of concern in the circumpolar arctic for decades. For example, as a consequence of bioaccumulation and in som…	NA	NA	NA	NA	19910021	2009	NA	NA	The Science of the total environment	103	NA	NA	NA	NA	NA	NA	NA	NA	NA	NA	NA	NA	NA	32	Letcher	9	40667678	Exposure and effects assessment of persistent organohalogen contaminants in arctic wildlife and fish.
45	886110204	2/19/2016 00:38:40	1898760127	2/19/2016 00:19:16	false	elite	1	36514787	AUS	02	Sydney	103.238.131.246	yes	2	1	no	1	yes	Persistent organic pollutants (POPs) encompass an array of anthropogenic organic and elemental substances and their degradation and metabolic byproducts that have been found in the tissues of exposed animals, especially POPs categorized as organohalogen contaminants (OHCs). OHCs have been of concern in the circumpolar arctic for decades. For example, as a consequence of bioaccumulation and in som…	NA	NA	NA	NA	19910021	2009	NA	NA	The Science of the total environment	103	NA	NA	NA	NA	NA	NA	NA	NA	NA	NA	NA	NA	NA	32	Letcher	9	40667678	Exposure and effects assessment of persistent organohalogen contaminants in arctic wildlife and fish.
46	886110204	2/19/2016 01:08:54	1898775261	2/19/2016 01:04:05	false	neodev	1	33714737	USA	AZ	Tempe	23.235.227.109	no	4	5	no	3	yes	Persistent organic pollutants (POPs) encompass an array of anthropogenic organic and elemental substances and their degradation and metabolic byproducts that have been found in the tissues of exposed animals, especially POPs categorized as organohalogen contaminants (OHCs). OHCs have been of concern in the circumpolar arctic for decades. For example, as a consequence of bioaccumulation and in som…	NA	NA	NA	NA	19910021	2009	NA	NA	The Science of the total environment	103	NA	NA	NA	NA	NA	NA	NA	NA	NA	NA	NA	NA	NA	32	Letcher	9	40667678	Exposure and effects assessment of persistent organohalogen contaminants in arctic wildlife and fish.
47	886110204	2/19/2016 01:25:11	1898784123	2/19/2016 01:22:23	false	instagc	1	30108041	USA	TX	Austin	173.174.53.56	no	8	8	no	7	yes	Persistent organic pollutants (POPs) encompass an array of anthropogenic organic and elemental substances and their degradation and metabolic byproducts that have been found in the tissues of exposed animals, especially POPs categorized as organohalogen contaminants (OHCs). OHCs have been of concern in the circumpolar arctic for decades. For example, as a consequence of bioaccumulation and in som…	NA	NA	NA	NA	19910021	2009	NA	NA	The Science of the total environment	103	NA	NA	NA	NA	NA	NA	NA	NA	NA	NA	NA	NA	NA	32	Letcher	9	40667678	Exposure and effects assessment of persistent organohalogen contaminants in arctic wildlife and fish.
48	886110204	2/19/2016 02:17:15	1898813274	2/19/2016 02:10:17	false	neodev	1	35547644	USA	VA	Manassas	207.244.82.242	no	2	0	no	0	yes	Persistent organic pollutants (POPs) encompass an array of anthropogenic organic and elemental substances and their degradation and metabolic byproducts that have been found in the tissues of exposed animals, especially POPs categorized as organohalogen contaminants (OHCs). OHCs have been of concern in the circumpolar arctic for decades. For example, as a consequence of bioaccumulation and in som…	NA	NA	NA	NA	19910021	2009	NA	NA	The Science of the total environment	103	NA	NA	NA	NA	NA	NA	NA	NA	NA	NA	NA	NA	NA	32	Letcher	9	40667678	Exposure and effects assessment of persistent organohalogen contaminants in arctic wildlife and fish.
49	886110204	2/19/2016 03:57:17	1898864250	2/19/2016 03:33:43	false	elite	1	36284158	USA	CA	San Jose	23.27.250.44	yes	9	1	no	0	yes	Persistent organic pollutants (POPs) encompass an array of anthropogenic organic and elemental substances and their degradation and metabolic byproducts that have been found in the tissues of exposed animals, especially POPs categorized as organohalogen contaminants (OHCs). OHCs have been of concern in the circumpolar arctic for decades. For example, as a consequence of bioaccumulation and in som…	NA	NA	NA	NA	19910021	2009	NA	NA	The Science of the total environment	103	NA	NA	NA	NA	NA	NA	NA	NA	NA	NA	NA	NA	NA	32	Letcher	9	40667678	Exposure and effects assessment of persistent organohalogen contaminants in arctic wildlife and fish.
50	886110205	2/18/2016 23:51:06	1898705756	2/18/2016 23:46:15	false	elite	1	35180473	AUS	02	Sydney	103.238.131.246	no	1	1	yes	2	yes	Evaluating multicomponent climate change mitigation strategies requires knowledge of the diverse direct and indirect effects of emissions. Methane, ozone, and aerosols are linked through atmospheric chemistry so that emissions of a single pollutant can affect several species. We calculated atmospheric composition changes, historical radiative forcing, and forcing per unit of emission due to aeros…	NA	NA	NA	NA	19900930	2009	NA	NA	Science (New York, N.Y.)	273	NA	NA	NA	NA	NA	NA	NA	NA	NA	NA	NA	NA	NA	46	Shindell	6	15092372	Improved attribution of climate forcing to emissions.
51	886110205	2/18/2016 23:51:44	1898707436	2/18/2016 23:45:40	false	neodev	1	36516365	AUS	02	Sydney	103.238.131.246	no	2	3	no	1	yes	Evaluating multicomponent climate change mitigation strategies requires knowledge of the diverse direct and indirect effects of emissions. Methane, ozone, and aerosols are linked through atmospheric chemistry so that emissions of a single pollutant can affect several species. We calculated atmospheric composition changes, historical radiative forcing, and forcing per unit of emission due to aeros…	NA	NA	NA	NA	19900930	2009	NA	NA	Science (New York, N.Y.)	273	NA	NA	NA	NA	NA	NA	NA	NA	NA	NA	NA	NA	NA	46	Shindell	6	15092372	Improved attribution of climate forcing to emissions.
52	886110205	2/19/2016 00:01:58	1898731653	2/18/2016 23:55:54	false	elite	1	36518564	USA	CA	San Jose	23.27.45.143	yes	4	7	yes	7	yes	Evaluating multicomponent climate change mitigation strategies requires knowledge of the diverse direct and indirect effects of emissions. Methane, ozone, and aerosols are linked through atmospheric chemistry so that emissions of a single pollutant can affect several species. We calculated atmospheric composition changes, historical radiative forcing, and forcing per unit of emission due to aeros…	NA	NA	NA	NA	19900930	2009	NA	NA	Science (New York, N.Y.)	273	NA	NA	NA	NA	NA	NA	NA	NA	NA	NA	NA	NA	NA	46	Shindell	6	15092372	Improved attribution of climate forcing to emissions.
53	886110205	2/19/2016 00:19:14	1898746946	2/18/2016 23:55:12	false	elite	1	36514787	AUS	02	Sydney	103.238.131.246	no	1	1	yes	1	no	Evaluating multicomponent climate change mitigation strategies requires knowledge of the diverse direct and indirect effects of emissions. Methane, ozone, and aerosols are linked through atmospheric chemistry so that emissions of a single pollutant can affect several species. We calculated atmospheric composition changes, historical radiative forcing, and forcing per unit of emission due to aeros…	NA	NA	NA	NA	19900930	2009	NA	NA	Science (New York, N.Y.)	273	NA	NA	NA	NA	NA	NA	NA	NA	NA	NA	NA	NA	NA	46	Shindell	6	15092372	Improved attribution of climate forcing to emissions.
54	886110205	2/19/2016 00:19:59	1898747534	2/18/2016 23:55:57	false	elite	1	35028687	AUS	02	Sydney	103.238.131.246	yes	2	1	no	1	no	Evaluating multicomponent climate change mitigation strategies requires knowledge of the diverse direct and indirect effects of emissions. Methane, ozone, and aerosols are linked through atmospheric chemistry so that emissions of a single pollutant can affect several species. We calculated atmospheric composition changes, historical radiative forcing, and forcing per unit of emission due to aeros…	NA	NA	NA	NA	19900930	2009	NA	NA	Science (New York, N.Y.)	273	NA	NA	NA	NA	NA	NA	NA	NA	NA	NA	NA	NA	NA	46	Shindell	6	15092372	Improved attribution of climate forcing to emissions.
55	886110205	2/19/2016 00:20:13	1898747729	2/18/2016 23:56:33	false	elite	1	36517198	AUS	02	Sydney	103.238.131.246	yes	2	1	no	1	yes	Evaluating multicomponent climate change mitigation strategies requires knowledge of the diverse direct and indirect effects of emissions. Methane, ozone, and aerosols are linked through atmospheric chemistry so that emissions of a single pollutant can affect several species. We calculated atmospheric composition changes, historical radiative forcing, and forcing per unit of emission due to aeros…	NA	NA	NA	NA	19900930	2009	NA	NA	Science (New York, N.Y.)	273	NA	NA	NA	NA	NA	NA	NA	NA	NA	NA	NA	NA	NA	46	Shindell	6	15092372	Improved attribution of climate forcing to emissions.
56	886110205	2/19/2016 00:28:05	1898754032	2/19/2016 00:24:11	false	coinworker	1	36180213	USA	TX	Plano	162.216.46.9	yes	2	2	no	1	yes	Evaluating multicomponent climate change mitigation strategies requires knowledge of the diverse direct and indirect effects of emissions. Methane, ozone, and aerosols are linked through atmospheric chemistry so that emissions of a single pollutant can affect several species. We calculated atmospheric composition changes, historical radiative forcing, and forcing per unit of emission due to aeros…	NA	NA	NA	NA	19900930	2009	NA	NA	Science (New York, N.Y.)	273	NA	NA	NA	NA	NA	NA	NA	NA	NA	NA	NA	NA	NA	46	Shindell	6	15092372	Improved attribution of climate forcing to emissions.
57	886110207	2/18/2016 23:51:06	1898705757	2/18/2016 23:46:15	false	elite	1	35180473	AUS	02	Sydney	103.238.131.246	no	1	1	yes	1	yes	Climate change in the past has led to significant changes in species' distributions. However, how individual species respond to climate change depends largely on their adaptations and environmental tolerances. In the Quaternary, temperate-adapted taxa are in general confined to refugia during glacials while cold-adapted taxa are in refugia during interglacials. In the Northern Hemisphere, evidenc…	NA	NA	NA	NA	19864280	2009	NA	NA	Proceedings. Biological sciences / The Royal Society	293	NA	NA	NA	NA	NA	NA	NA	NA	NA	NA	NA	NA	NA	23	Stewart	4	37771478	Refugia revisited: individualistic responses of species in space and time.
58	886110207	2/18/2016 23:51:44	1898707445	2/18/2016 23:45:40	false	neodev	1	36516365	AUS	02	Sydney	103.238.131.246	yes	2	2	no	2	yes	Climate change in the past has led to significant changes in species' distributions. However, how individual species respond to climate change depends largely on their adaptations and environmental tolerances. In the Quaternary, temperate-adapted taxa are in general confined to refugia during glacials while cold-adapted taxa are in refugia during interglacials. In the Northern Hemisphere, evidenc…	NA	NA	NA	NA	19864280	2009	NA	NA	Proceedings. Biological sciences / The Royal Society	293	NA	NA	NA	NA	NA	NA	NA	NA	NA	NA	NA	NA	NA	23	Stewart	4	37771478	Refugia revisited: individualistic responses of species in space and time.
59	886110207	2/19/2016 00:01:58	1898731654	2/18/2016 23:55:54	false	elite	1	36518564	USA	CA	San Jose	23.27.45.143	yes	8	6	no	1	yes	Climate change in the past has led to significant changes in species' distributions. However, how individual species respond to climate change depends largely on their adaptations and environmental tolerances. In the Quaternary, temperate-adapted taxa are in general confined to refugia during glacials while cold-adapted taxa are in refugia during interglacials. In the Northern Hemisphere, evidenc…	NA	NA	NA	NA	19864280	2009	NA	NA	Proceedings. Biological sciences / The Royal Society	293	NA	NA	NA	NA	NA	NA	NA	NA	NA	NA	NA	NA	NA	23	Stewart	4	37771478	Refugia revisited: individualistic responses of species in space and time.
60	886110207	2/19/2016 00:19:14	1898746947	2/18/2016 23:55:12	false	elite	1	36514787	AUS	02	Sydney	103.238.131.246	yes	0	1	no	1	yes	Climate change in the past has led to significant changes in species' distributions. However, how individual species respond to climate change depends largely on their adaptations and environmental tolerances. In the Quaternary, temperate-adapted taxa are in general confined to refugia during glacials while cold-adapted taxa are in refugia during interglacials. In the Northern Hemisphere, evidenc…	NA	NA	NA	NA	19864280	2009	NA	NA	Proceedings. Biological sciences / The Royal Society	293	NA	NA	NA	NA	NA	NA	NA	NA	NA	NA	NA	NA	NA	23	Stewart	4	37771478	Refugia revisited: individualistic responses of species in space and time.
61	886110207	2/19/2016 00:19:59	1898747531	2/18/2016 23:55:57	false	elite	1	35028687	AUS	02	Sydney	103.238.131.246	yes	1	1	no	1	yes	Climate change in the past has led to significant changes in species' distributions. However, how individual species respond to climate change depends largely on their adaptations and environmental tolerances. In the Quaternary, temperate-adapted taxa are in general confined to refugia during glacials while cold-adapted taxa are in refugia during interglacials. In the Northern Hemisphere, evidenc…	NA	NA	NA	NA	19864280	2009	NA	NA	Proceedings. Biological sciences / The Royal Society	293	NA	NA	NA	NA	NA	NA	NA	NA	NA	NA	NA	NA	NA	23	Stewart	4	37771478	Refugia revisited: individualistic responses of species in space and time.
62	886110207	2/19/2016 00:20:13	1898747730	2/18/2016 23:56:33	false	elite	1	36517198	AUS	02	Sydney	103.238.131.246	yes	2	2	no	1	yes	Climate change in the past has led to significant changes in species' distributions. However, how individual species respond to climate change depends largely on their adaptations and environmental tolerances. In the Quaternary, temperate-adapted taxa are in general confined to refugia during glacials while cold-adapted taxa are in refugia during interglacials. In the Northern Hemisphere, evidenc…	NA	NA	NA	NA	19864280	2009	NA	NA	Proceedings. Biological sciences / The Royal Society	293	NA	NA	NA	NA	NA	NA	NA	NA	NA	NA	NA	NA	NA	23	Stewart	4	37771478	Refugia revisited: individualistic responses of species in space and time.
63	886110207	2/19/2016 00:28:05	1898754033	2/19/2016 00:24:11	false	coinworker	1	36180213	USA	TX	Plano	162.216.46.9	yes	1	3	yes	3	no	Climate change in the past has led to significant changes in species' distributions. However, how individual species respond to climate change depends largely on their adaptations and environmental tolerances. In the Quaternary, temperate-adapted taxa are in general confined to refugia during glacials while cold-adapted taxa are in refugia during interglacials. In the Northern Hemisphere, evidenc…	NA	NA	NA	NA	19864280	2009	NA	NA	Proceedings. Biological sciences / The Royal Society	293	NA	NA	NA	NA	NA	NA	NA	NA	NA	NA	NA	NA	NA	23	Stewart	4	37771478	Refugia revisited: individualistic responses of species in space and time.
71	886110209	2/20/2016 14:04:27	1900246711	2/20/2016 13:51:08	false	elite	1	35920592	USA	NY	Rochester	23.92.216.37	yes	2	1	yes	0	yes	Forests provide multiple benefits at local to global scales. These include the global public good of carbon sequestration and local and national level contributions to livelihoods for more than half a billion users. Forest commons are a particularly important class of forests generating these multiple benefits. Institutional arrangements to govern forest commons are believed to substantially infl…	NA	NA	NA	NA	19815522	2009	NA	NA	Proceedings of the National Academy of Sciences of the United States of America	160	NA	NA	NA	NA	NA	NA	NA	NA	NA	NA	NA	NA	NA	29	Chhatre	2	15187738	Trade-offs and synergies between carbon storage and livelihood benefits from forest commons.
72	886110209	2/20/2016 20:30:34	1900357964	2/20/2016 20:22:02	false	prodege	1	35497415	GBR	J5	Whitley Bay	81.135.65.86	no	3	2	yes	0	no	Forests provide multiple benefits at local to global scales. These include the global public good of carbon sequestration and local and national level contributions to livelihoods for more than half a billion users. Forest commons are a particularly important class of forests generating these multiple benefits. Institutional arrangements to govern forest commons are believed to substantially infl…	NA	NA	NA	NA	19815522	2009	NA	NA	Proceedings of the National Academy of Sciences of the United States of America	160	NA	NA	NA	NA	NA	NA	NA	NA	NA	NA	NA	NA	NA	29	Chhatre	2	15187738	Trade-offs and synergies between carbon storage and livelihood benefits from forest commons.
73	886110209	2/20/2016 20:37:56	1900360237	2/20/2016 20:25:29	false	elite	1	35558469	USA	CA	San Jose	136.0.98.111	yes	2	1	no	1	yes	Forests provide multiple benefits at local to global scales. These include the global public good of carbon sequestration and local and national level contributions to livelihoods for more than half a billion users. Forest commons are a particularly important class of forests generating these multiple benefits. Institutional arrangements to govern forest commons are believed to substantially infl…	NA	NA	NA	NA	19815522	2009	NA	NA	Proceedings of the National Academy of Sciences of the United States of America	160	NA	NA	NA	NA	NA	NA	NA	NA	NA	NA	NA	NA	NA	29	Chhatre	2	15187738	Trade-offs and synergies between carbon storage and livelihood benefits from forest commons.
74	886110209	2/20/2016 21:34:15	1900394841	2/20/2016 21:29:13	false	prodege	1	2112439	USA	OK	Norman	162.228.151.72	yes	2	0	yes	0	no	Forests provide multiple benefits at local to global scales. These include the global public good of carbon sequestration and local and national level contributions to livelihoods for more than half a billion users. Forest commons are a particularly important class of forests generating these multiple benefits. Institutional arrangements to govern forest commons are believed to substantially infl…	NA	NA	NA	NA	19815522	2009	NA	NA	Proceedings of the National Academy of Sciences of the United States of America	160	NA	NA	NA	NA	NA	NA	NA	NA	NA	NA	NA	NA	NA	29	Chhatre	2	15187738	Trade-offs and synergies between carbon storage and livelihood benefits from forest commons.
75	886110209	2/21/2016 04:29:02	1900519684	2/21/2016 04:21:06	false	neodev	1	31463401	USA	CA	San Jose	23.27.45.108	yes	2	3	no	8	yes	Forests provide multiple benefits at local to global scales. These include the global public good of carbon sequestration and local and national level contributions to livelihoods for more than half a billion users. Forest commons are a particularly important class of forests generating these multiple benefits. Institutional arrangements to govern forest commons are believed to substantially infl…	NA	NA	NA	NA	19815522	2009	NA	NA	Proceedings of the National Academy of Sciences of the United States of America	160	NA	NA	NA	NA	NA	NA	NA	NA	NA	NA	NA	NA	NA	29	Chhatre	2	15187738	Trade-offs and synergies between carbon storage and livelihood benefits from forest commons.
76	886110209	2/21/2016 11:32:34	1900645924	2/21/2016 11:26:32	false	prodege	1	3682947	USA	FL	Palm Bay	50.89.229.115	yes	6	1	yes	1	no	Forests provide multiple benefits at local to global scales. These include the global public good of carbon sequestration and local and national level contributions to livelihoods for more than half a billion users. Forest commons are a particularly important class of forests generating these multiple benefits. Institutional arrangements to govern forest commons are believed to substantially infl…	NA	NA	NA	NA	19815522	2009	NA	NA	Proceedings of the National Academy of Sciences of the United States of America	160	NA	NA	NA	NA	NA	NA	NA	NA	NA	NA	NA	NA	NA	29	Chhatre	2	15187738	Trade-offs and synergies between carbon storage and livelihood benefits from forest commons.
77	886110209	2/21/2016 13:53:15	1900712116	2/21/2016 13:46:50	false	gifthunterclub	1	34737109	USA	NA	NA	38.132.106.134	yes	1	0	yes	0	no	Forests provide multiple benefits at local to global scales. These include the global public good of carbon sequestration and local and national level contributions to livelihoods for more than half a billion users. Forest commons are a particularly important class of forests generating these multiple benefits. Institutional arrangements to govern forest commons are believed to substantially infl…	NA	NA	NA	NA	19815522	2009	NA	NA	Proceedings of the National Academy of Sciences of the United States of America	160	NA	NA	NA	NA	NA	NA	NA	NA	NA	NA	NA	NA	NA	29	Chhatre	2	15187738	Trade-offs and synergies between carbon storage and livelihood benefits from forest commons.
78	886110210	2/22/2016 00:04:22	1901340063	2/21/2016 23:59:34	false	clixsense	1	32549163	CAN	MB	Winnipeg	206.45.79.112	no	3	6	no	1	yes	El Niño events, characterized by anomalous warming in the eastern equatorial Pacific Ocean, have global climatic teleconnections and are the most dominant feature of cyclic climate variability on subdecadal timescales. Understanding changes in the frequency or characteristics of El Niño events in a changing climate is therefore of broad scientific and socioeconomic interest. Recent studies show t…	NA	NA	NA	NA	19779449	2009	NA	NA	Nature	432	NA	NA	NA	NA	NA	NA	NA	NA	NA	NA	NA	NA	NA	55	Yeh	6	45913580	El Niño in a changing climate.
79	886110210	2/22/2016 00:34:03	1901347947	2/22/2016 00:07:36	false	elite	1	35621448	USA	CA	San Jose	23.27.245.193	yes	4	5	no	4	yes	El Niño events, characterized by anomalous warming in the eastern equatorial Pacific Ocean, have global climatic teleconnections and are the most dominant feature of cyclic climate variability on subdecadal timescales. Understanding changes in the frequency or characteristics of El Niño events in a changing climate is therefore of broad scientific and socioeconomic interest. Recent studies show t…	NA	NA	NA	NA	19779449	2009	NA	NA	Nature	432	NA	NA	NA	NA	NA	NA	NA	NA	NA	NA	NA	NA	NA	55	Yeh	6	45913580	El Niño in a changing climate.
80	886110210	2/22/2016 03:47:59	1901401616	2/22/2016 03:29:08	false	elite	1	36514787	USA	CA	San Jose	23.27.250.157	yes	2	1	no	1	yes	El Niño events, characterized by anomalous warming in the eastern equatorial Pacific Ocean, have global climatic teleconnections and are the most dominant feature of cyclic climate variability on subdecadal timescales. Understanding changes in the frequency or characteristics of El Niño events in a changing climate is therefore of broad scientific and socioeconomic interest. Recent studies show t…	NA	NA	NA	NA	19779449	2009	NA	NA	Nature	432	NA	NA	NA	NA	NA	NA	NA	NA	NA	NA	NA	NA	NA	55	Yeh	6	45913580	El Niño in a changing climate.
81	886110210	2/22/2016 03:48:54	1901401801	2/22/2016 03:30:35	false	elite	1	35028687	USA	CA	San Jose	23.27.250.157	yes	2	1	no	1	yes	El Niño events, characterized by anomalous warming in the eastern equatorial Pacific Ocean, have global climatic teleconnections and are the most dominant feature of cyclic climate variability on subdecadal timescales. Understanding changes in the frequency or characteristics of El Niño events in a changing climate is therefore of broad scientific and socioeconomic interest. Recent studies show t…	NA	NA	NA	NA	19779449	2009	NA	NA	Nature	432	NA	NA	NA	NA	NA	NA	NA	NA	NA	NA	NA	NA	NA	55	Yeh	6	45913580	El Niño in a changing climate.
82	886110210	2/22/2016 03:50:00	1901402044	2/22/2016 03:31:23	false	elite	1	36517198	USA	CA	San Jose	23.27.250.157	yes	3	1	no	2	yes	El Niño events, characterized by anomalous warming in the eastern equatorial Pacific Ocean, have global climatic teleconnections and are the most dominant feature of cyclic climate variability on subdecadal timescales. Understanding changes in the frequency or characteristics of El Niño events in a changing climate is therefore of broad scientific and socioeconomic interest. Recent studies show t…	NA	NA	NA	NA	19779449	2009	NA	NA	Nature	432	NA	NA	NA	NA	NA	NA	NA	NA	NA	NA	NA	NA	NA	55	Yeh	6	45913580	El Niño in a changing climate.
83	886110210	2/22/2016 08:40:04	1901467351	2/22/2016 08:27:29	false	elite	1	30782237	GBR	H9	London	164.143.240.33	no	0	1	yes	0	yes	El Niño events, characterized by anomalous warming in the eastern equatorial Pacific Ocean, have global climatic teleconnections and are the most dominant feature of cyclic climate variability on subdecadal timescales. Understanding changes in the frequency or characteristics of El Niño events in a changing climate is therefore of broad scientific and socioeconomic interest. Recent studies show t…	NA	NA	NA	NA	19779449	2009	NA	NA	Nature	432	NA	NA	NA	NA	NA	NA	NA	NA	NA	NA	NA	NA	NA	55	Yeh	6	45913580	El Niño in a changing climate.
84	886110210	2/22/2016 15:55:27	1901682175	2/22/2016 15:54:48	false	gifthunterclub	1	35138595	USA	OR	Boardman	54.213.10.247	yes	4	6	yes	3	yes	El Niño events, characterized by anomalous warming in the eastern equatorial Pacific Ocean, have global climatic teleconnections and are the most dominant feature of cyclic climate variability on subdecadal timescales. Understanding changes in the frequency or characteristics of El Niño events in a changing climate is therefore of broad scientific and socioeconomic interest. Recent studies show t…	NA	NA	NA	NA	19779449	2009	NA	NA	Nature	432	NA	NA	NA	NA	NA	NA	NA	NA	NA	NA	NA	NA	NA	55	Yeh	6	45913580	El Niño in a changing climate.
85	886110211	2/19/2016 20:02:52	1899656668	2/19/2016 19:57:29	false	clixsense	1	31738779	CAN	ON	Toronto	23.91.150.221	yes	0	0	no	0	no	The capture of carbon dioxide at the point of emission from coal- or gas-burning power plants is an attractive route to reducing carbon dioxide emissions into the atmosphere. To commercialize carbon capture, as well as transport of liquified carbon dioxide and its storage in exploited oil fields or saline formations, many technological, commercial, and political hurdles remain to be overcome. Urg…	NA	NA	NA	NA	19779187	2009	NA	NA	Science (New York, N.Y.)	424	NA	NA	NA	NA	NA	NA	NA	NA	NA	NA	NA	NA	NA	25	Haszeldine	1	15092292	Carbon capture and storage: how green can black be?
86	886110211	2/20/2016 02:01:18	1899962651	2/20/2016 01:59:51	false	neodev	1	35711670	GBR	NA	NA	193.109.199.221	yes	4	2	yes	4	yes	The capture of carbon dioxide at the point of emission from coal- or gas-burning power plants is an attractive route to reducing carbon dioxide emissions into the atmosphere. To commercialize carbon capture, as well as transport of liquified carbon dioxide and its storage in exploited oil fields or saline formations, many technological, commercial, and political hurdles remain to be overcome. Urg…	NA	NA	NA	NA	19779187	2009	NA	NA	Science (New York, N.Y.)	424	NA	NA	NA	NA	NA	NA	NA	NA	NA	NA	NA	NA	NA	25	Haszeldine	1	15092292	Carbon capture and storage: how green can black be?
87	886110211	2/20/2016 08:06:03	1900130089	2/20/2016 08:01:22	false	elite	1	35919945	USA	NY	Rochester	104.152.190.166	yes	2	2	yes	0	no	The capture of carbon dioxide at the point of emission from coal- or gas-burning power plants is an attractive route to reducing carbon dioxide emissions into the atmosphere. To commercialize carbon capture, as well as transport of liquified carbon dioxide and its storage in exploited oil fields or saline formations, many technological, commercial, and political hurdles remain to be overcome. Urg…	NA	NA	NA	NA	19779187	2009	NA	NA	Science (New York, N.Y.)	424	NA	NA	NA	NA	NA	NA	NA	NA	NA	NA	NA	NA	NA	25	Haszeldine	1	15092292	Carbon capture and storage: how green can black be?
88	886110211	2/20/2016 08:10:37	1900131422	2/20/2016 08:08:26	false	elite	1	35959061	USA	NY	New York	192.241.181.250	no	5	6	no	6	no	The capture of carbon dioxide at the point of emission from coal- or gas-burning power plants is an attractive route to reducing carbon dioxide emissions into the atmosphere. To commercialize carbon capture, as well as transport of liquified carbon dioxide and its storage in exploited oil fields or saline formations, many technological, commercial, and political hurdles remain to be overcome. Urg…	NA	NA	NA	NA	19779187	2009	NA	NA	Science (New York, N.Y.)	424	NA	NA	NA	NA	NA	NA	NA	NA	NA	NA	NA	NA	NA	25	Haszeldine	1	15092292	Carbon capture and storage: how green can black be?
89	886110211	2/20/2016 08:29:48	1900136955	2/20/2016 08:28:35	false	elite	1	36461899	USA	NY	New York	192.241.181.250	no	5	5	no	4	no	The capture of carbon dioxide at the point of emission from coal- or gas-burning power plants is an attractive route to reducing carbon dioxide emissions into the atmosphere. To commercialize carbon capture, as well as transport of liquified carbon dioxide and its storage in exploited oil fields or saline formations, many technological, commercial, and political hurdles remain to be overcome. Urg…	NA	NA	NA	NA	19779187	2009	NA	NA	Science (New York, N.Y.)	424	NA	NA	NA	NA	NA	NA	NA	NA	NA	NA	NA	NA	NA	25	Haszeldine	1	15092292	Carbon capture and storage: how green can black be?
90	886110211	2/20/2016 08:43:00	1900140679	2/20/2016 08:41:45	false	neodev	1	34510906	USA	NY	New York	192.241.181.250	no	3	2	no	5	no	The capture of carbon dioxide at the point of emission from coal- or gas-burning power plants is an attractive route to reducing carbon dioxide emissions into the atmosphere. To commercialize carbon capture, as well as transport of liquified carbon dioxide and its storage in exploited oil fields or saline formations, many technological, commercial, and political hurdles remain to be overcome. Urg…	NA	NA	NA	NA	19779187	2009	NA	NA	Science (New York, N.Y.)	424	NA	NA	NA	NA	NA	NA	NA	NA	NA	NA	NA	NA	NA	25	Haszeldine	1	15092292	Carbon capture and storage: how green can black be?
91	886110211	2/20/2016 08:55:35	1900144339	2/20/2016 08:31:33	false	elite	1	35921003	USA	NY	Rochester	23.92.223.206	no	0	1	no	0	no	The capture of carbon dioxide at the point of emission from coal- or gas-burning power plants is an attractive route to reducing carbon dioxide emissions into the atmosphere. To commercialize carbon capture, as well as transport of liquified carbon dioxide and its storage in exploited oil fields or saline formations, many technological, commercial, and political hurdles remain to be overcome. Urg…	NA	NA	NA	NA	19779187	2009	NA	NA	Science (New York, N.Y.)	424	NA	NA	NA	NA	NA	NA	NA	NA	NA	NA	NA	NA	NA	25	Haszeldine	1	15092292	Carbon capture and storage: how green can black be?
92	886110212	2/22/2016 20:13:53	1902003064	2/22/2016 20:04:03	false	clixsense	1	33770399	GBR	NA	NA	82.31.15.204	no	2	0	yes	0	yes	The threats of wide-scale coral bleaching and reef demise associated with anthropogenic climate change are widely known. Moreover, rates of genetic adaptation and/or changes in the coral-zooxanthella partnerships are considered unlikely to be sufficiently fast for corals to acquire increased physiological resistance to increasing sea temperatures and declining pH. However, it has been suggested t…	NA	NA	NA	NA	19769097	2009	NA	NA	Ecological applications : a publication of the Ecological Society of America	70	NA	NA	NA	NA	NA	NA	NA	NA	NA	NA	NA	NA	NA	26	Wooldridge	2	45340956	Improved water quality can ameliorate effects of climate change on corals.
93	886110212	2/23/2016 00:15:19	1902302868	2/23/2016 00:08:01	false	instagc	1	36559976	CAN	ON	London	24.156.176.37	no	3	0	yes	0	yes	The threats of wide-scale coral bleaching and reef demise associated with anthropogenic climate change are widely known. Moreover, rates of genetic adaptation and/or changes in the coral-zooxanthella partnerships are considered unlikely to be sufficiently fast for corals to acquire increased physiological resistance to increasing sea temperatures and declining pH. However, it has been suggested t…	NA	NA	NA	NA	19769097	2009	NA	NA	Ecological applications : a publication of the Ecological Society of America	70	NA	NA	NA	NA	NA	NA	NA	NA	NA	NA	NA	NA	NA	26	Wooldridge	2	45340956	Improved water quality can ameliorate effects of climate change on corals.
94	886110212	2/24/2016 16:17:56	1904099219	2/24/2016 16:14:31	false	elite	1	30782237	GBR	H9	London	164.143.240.33	no	3	1	yes	0	yes	The threats of wide-scale coral bleaching and reef demise associated with anthropogenic climate change are widely known. Moreover, rates of genetic adaptation and/or changes in the coral-zooxanthella partnerships are considered unlikely to be sufficiently fast for corals to acquire increased physiological resistance to increasing sea temperatures and declining pH. However, it has been suggested t…	NA	NA	NA	NA	19769097	2009	NA	NA	Ecological applications : a publication of the Ecological Society of America	70	NA	NA	NA	NA	NA	NA	NA	NA	NA	NA	NA	NA	NA	26	Wooldridge	2	45340956	Improved water quality can ameliorate effects of climate change on corals.
95	886110212	2/24/2016 17:33:04	1904146379	2/24/2016 17:10:07	false	elite	1	35028687	USA	CA	San Jose	136.0.98.113	yes	1	2	no	3	yes	The threats of wide-scale coral bleaching and reef demise associated with anthropogenic climate change are widely known. Moreover, rates of genetic adaptation and/or changes in the coral-zooxanthella partnerships are considered unlikely to be sufficiently fast for corals to acquire increased physiological resistance to increasing sea temperatures and declining pH. However, it has been suggested t…	NA	NA	NA	NA	19769097	2009	NA	NA	Ecological applications : a publication of the Ecological Society of America	70	NA	NA	NA	NA	NA	NA	NA	NA	NA	NA	NA	NA	NA	26	Wooldridge	2	45340956	Improved water quality can ameliorate effects of climate change on corals.
96	886110212	2/24/2016 17:33:30	1904146640	2/24/2016 17:11:20	false	elite	1	36517198	USA	CA	San Jose	136.0.98.113	yes	2	1	no	1	yes	The threats of wide-scale coral bleaching and reef demise associated with anthropogenic climate change are widely known. Moreover, rates of genetic adaptation and/or changes in the coral-zooxanthella partnerships are considered unlikely to be sufficiently fast for corals to acquire increased physiological resistance to increasing sea temperatures and declining pH. However, it has been suggested t…	NA	NA	NA	NA	19769097	2009	NA	NA	Ecological applications : a publication of the Ecological Society of America	70	NA	NA	NA	NA	NA	NA	NA	NA	NA	NA	NA	NA	NA	26	Wooldridge	2	45340956	Improved water quality can ameliorate effects of climate change on corals.
97	886110212	2/24/2016 17:45:58	1904154446	2/24/2016 17:44:47	false	elite	1	35621448	USA	CA	San Jose	136.0.98.193	yes	5	4	no	5	yes	The threats of wide-scale coral bleaching and reef demise associated with anthropogenic climate change are widely known. Moreover, rates of genetic adaptation and/or changes in the coral-zooxanthella partnerships are considered unlikely to be sufficiently fast for corals to acquire increased physiological resistance to increasing sea temperatures and declining pH. However, it has been suggested t…	NA	NA	NA	NA	19769097	2009	NA	NA	Ecological applications : a publication of the Ecological Society of America	70	NA	NA	NA	NA	NA	NA	NA	NA	NA	NA	NA	NA	NA	26	Wooldridge	2	45340956	Improved water quality can ameliorate effects of climate change on corals.
98	886110212	2/24/2016 19:06:29	1904231556	2/24/2016 18:54:48	false	neodev	1	36605219	USA	CA	San Jose	23.27.245.31	yes	2	1	no	1	yes	The threats of wide-scale coral bleaching and reef demise associated with anthropogenic climate change are widely known. Moreover, rates of genetic adaptation and/or changes in the coral-zooxanthella partnerships are considered unlikely to be sufficiently fast for corals to acquire increased physiological resistance to increasing sea temperatures and declining pH. However, it has been suggested t…	NA	NA	NA	NA	19769097	2009	NA	NA	Ecological applications : a publication of the Ecological Society of America	70	NA	NA	NA	NA	NA	NA	NA	NA	NA	NA	NA	NA	NA	26	Wooldridge	2	45340956	Improved water quality can ameliorate effects of climate change on corals.
106	886110214	2/22/2016 09:28:58	1901483019	2/22/2016 09:03:33	false	elite	1	30782237	GBR	H9	London	164.143.240.33	no	1	1	yes	0	yes	At the close of the Fourth International Polar Year, we take stock of the ecological consequences of recent climate change in the Arctic, focusing on effects at population, community, and ecosystem scales. Despite the buffering effect of landscape heterogeneity, Arctic ecosystems and the trophic relationships that structure them have been severely perturbed. These rapid changes may be a bellwethe…	NA	NA	NA	NA	19745143	2009	NA	NA	Science (New York, N.Y.)	349	NA	NA	NA	NA	NA	NA	NA	NA	NA	NA	NA	NA	NA	48	Post	25	10026692	Ecological dynamics across the Arctic associated with recent climate change.
107	886110214	2/22/2016 15:04:04	1901640245	2/22/2016 14:35:34	false	elite	1	35621448	USA	CA	San Jose	136.0.98.36	yes	4	5	no	4	yes	At the close of the Fourth International Polar Year, we take stock of the ecological consequences of recent climate change in the Arctic, focusing on effects at population, community, and ecosystem scales. Despite the buffering effect of landscape heterogeneity, Arctic ecosystems and the trophic relationships that structure them have been severely perturbed. These rapid changes may be a bellwethe…	NA	NA	NA	NA	19745143	2009	NA	NA	Science (New York, N.Y.)	349	NA	NA	NA	NA	NA	NA	NA	NA	NA	NA	NA	NA	NA	48	Post	25	10026692	Ecological dynamics across the Arctic associated with recent climate change.
108	886110214	2/22/2016 19:50:11	1901974413	2/22/2016 19:39:33	false	clixsense	1	33770399	GBR	NA	NA	82.31.15.204	no	0	1	yes	0	yes	At the close of the Fourth International Polar Year, we take stock of the ecological consequences of recent climate change in the Arctic, focusing on effects at population, community, and ecosystem scales. Despite the buffering effect of landscape heterogeneity, Arctic ecosystems and the trophic relationships that structure them have been severely perturbed. These rapid changes may be a bellwethe…	NA	NA	NA	NA	19745143	2009	NA	NA	Science (New York, N.Y.)	349	NA	NA	NA	NA	NA	NA	NA	NA	NA	NA	NA	NA	NA	48	Post	25	10026692	Ecological dynamics across the Arctic associated with recent climate change.
109	886110214	2/22/2016 23:56:34	1902285670	2/22/2016 23:46:04	false	instagc	1	36559976	CAN	ON	London	24.156.176.37	no	1	1	yes	0	yes	At the close of the Fourth International Polar Year, we take stock of the ecological consequences of recent climate change in the Arctic, focusing on effects at population, community, and ecosystem scales. Despite the buffering effect of landscape heterogeneity, Arctic ecosystems and the trophic relationships that structure them have been severely perturbed. These rapid changes may be a bellwethe…	NA	NA	NA	NA	19745143	2009	NA	NA	Science (New York, N.Y.)	349	NA	NA	NA	NA	NA	NA	NA	NA	NA	NA	NA	NA	NA	48	Post	25	10026692	Ecological dynamics across the Arctic associated with recent climate change.
110	886110214	2/23/2016 04:47:32	1902502151	2/23/2016 04:45:51	false	neodev	1	36124338	USA	NY	New York	198.211.98.145	yes	1	1	yes	0	yes	At the close of the Fourth International Polar Year, we take stock of the ecological consequences of recent climate change in the Arctic, focusing on effects at population, community, and ecosystem scales. Despite the buffering effect of landscape heterogeneity, Arctic ecosystems and the trophic relationships that structure them have been severely perturbed. These rapid changes may be a bellwethe…	NA	NA	NA	NA	19745143	2009	NA	NA	Science (New York, N.Y.)	349	NA	NA	NA	NA	NA	NA	NA	NA	NA	NA	NA	NA	NA	48	Post	25	10026692	Ecological dynamics across the Arctic associated with recent climate change.
111	886110214	2/23/2016 05:00:51	1902508372	2/23/2016 04:57:33	false	elite	1	36491027	USA	NY	New York	198.211.98.145	no	2	2	yes	0	yes	At the close of the Fourth International Polar Year, we take stock of the ecological consequences of recent climate change in the Arctic, focusing on effects at population, community, and ecosystem scales. Despite the buffering effect of landscape heterogeneity, Arctic ecosystems and the trophic relationships that structure them have been severely perturbed. These rapid changes may be a bellwethe…	NA	NA	NA	NA	19745143	2009	NA	NA	Science (New York, N.Y.)	349	NA	NA	NA	NA	NA	NA	NA	NA	NA	NA	NA	NA	NA	48	Post	25	10026692	Ecological dynamics across the Arctic associated with recent climate change.
112	886110214	2/23/2016 05:10:23	1902512564	2/23/2016 05:09:11	false	neodev	1	34747155	USA	NY	New York	198.211.98.145	no	1	1	no	0	yes	At the close of the Fourth International Polar Year, we take stock of the ecological consequences of recent climate change in the Arctic, focusing on effects at population, community, and ecosystem scales. Despite the buffering effect of landscape heterogeneity, Arctic ecosystems and the trophic relationships that structure them have been severely perturbed. These rapid changes may be a bellwethe…	NA	NA	NA	NA	19745143	2009	NA	NA	Science (New York, N.Y.)	349	NA	NA	NA	NA	NA	NA	NA	NA	NA	NA	NA	NA	NA	48	Post	25	10026692	Ecological dynamics across the Arctic associated with recent climate change.
113	886110215	2/19/2016 20:02:52	1899656671	2/19/2016 19:57:29	false	clixsense	1	31738779	CAN	ON	Toronto	23.91.150.221	no	0	1	yes	0	yes	The United States produces 41% of the world's corn and 38% of the world's soybeans. These crops comprise two of the four largest sources of caloric energy produced and are thus critical for world food supply. We pair a panel of county-level yields for these two crops, plus cotton (a warmer-weather crop), with a new fine-scale weather dataset that incorporates the whole distribution of temperature…	NA	NA	NA	NA	19717432	2009	NA	NA	Proceedings of the National Academy of Sciences of the United States of America	322	NA	NA	NA	NA	NA	NA	NA	NA	NA	NA	NA	NA	NA	34	Schlenker	2	15186313	Nonlinear temperature effects indicate severe damages to U.S. crop yields under climate change.
114	886110215	2/20/2016 02:01:18	1899962663	2/20/2016 01:59:51	false	neodev	1	35711670	GBR	NA	NA	193.109.199.221	yes	4	2	yes	3	yes	The United States produces 41% of the world's corn and 38% of the world's soybeans. These crops comprise two of the four largest sources of caloric energy produced and are thus critical for world food supply. We pair a panel of county-level yields for these two crops, plus cotton (a warmer-weather crop), with a new fine-scale weather dataset that incorporates the whole distribution of temperature…	NA	NA	NA	NA	19717432	2009	NA	NA	Proceedings of the National Academy of Sciences of the United States of America	322	NA	NA	NA	NA	NA	NA	NA	NA	NA	NA	NA	NA	NA	34	Schlenker	2	15186313	Nonlinear temperature effects indicate severe damages to U.S. crop yields under climate change.
115	886110215	2/20/2016 08:06:03	1900130084	2/20/2016 08:01:22	false	elite	1	35919945	USA	NY	Rochester	104.152.190.166	yes	2	6	yes	0	yes	The United States produces 41% of the world's corn and 38% of the world's soybeans. These crops comprise two of the four largest sources of caloric energy produced and are thus critical for world food supply. We pair a panel of county-level yields for these two crops, plus cotton (a warmer-weather crop), with a new fine-scale weather dataset that incorporates the whole distribution of temperature…	NA	NA	NA	NA	19717432	2009	NA	NA	Proceedings of the National Academy of Sciences of the United States of America	322	NA	NA	NA	NA	NA	NA	NA	NA	NA	NA	NA	NA	NA	34	Schlenker	2	15186313	Nonlinear temperature effects indicate severe damages to U.S. crop yields under climate change.
116	886110215	2/20/2016 08:10:37	1900131419	2/20/2016 08:08:26	false	elite	1	35959061	USA	NY	New York	192.241.181.250	no	2	6	no	5	no	The United States produces 41% of the world's corn and 38% of the world's soybeans. These crops comprise two of the four largest sources of caloric energy produced and are thus critical for world food supply. We pair a panel of county-level yields for these two crops, plus cotton (a warmer-weather crop), with a new fine-scale weather dataset that incorporates the whole distribution of temperature…	NA	NA	NA	NA	19717432	2009	NA	NA	Proceedings of the National Academy of Sciences of the United States of America	322	NA	NA	NA	NA	NA	NA	NA	NA	NA	NA	NA	NA	NA	34	Schlenker	2	15186313	Nonlinear temperature effects indicate severe damages to U.S. crop yields under climate change.
117	886110215	2/20/2016 08:29:48	1900136958	2/20/2016 08:28:35	false	elite	1	36461899	USA	NY	New York	192.241.181.250	no	5	5	no	7	no	The United States produces 41% of the world's corn and 38% of the world's soybeans. These crops comprise two of the four largest sources of caloric energy produced and are thus critical for world food supply. We pair a panel of county-level yields for these two crops, plus cotton (a warmer-weather crop), with a new fine-scale weather dataset that incorporates the whole distribution of temperature…	NA	NA	NA	NA	19717432	2009	NA	NA	Proceedings of the National Academy of Sciences of the United States of America	322	NA	NA	NA	NA	NA	NA	NA	NA	NA	NA	NA	NA	NA	34	Schlenker	2	15186313	Nonlinear temperature effects indicate severe damages to U.S. crop yields under climate change.
118	886110215	2/20/2016 08:43:00	1900140682	2/20/2016 08:41:45	false	neodev	1	34510906	USA	NY	New York	192.241.181.250	yes	3	6	yes	4	yes	The United States produces 41% of the world's corn and 38% of the world's soybeans. These crops comprise two of the four largest sources of caloric energy produced and are thus critical for world food supply. We pair a panel of county-level yields for these two crops, plus cotton (a warmer-weather crop), with a new fine-scale weather dataset that incorporates the whole distribution of temperature…	NA	NA	NA	NA	19717432	2009	NA	NA	Proceedings of the National Academy of Sciences of the United States of America	322	NA	NA	NA	NA	NA	NA	NA	NA	NA	NA	NA	NA	NA	34	Schlenker	2	15186313	Nonlinear temperature effects indicate severe damages to U.S. crop yields under climate change.
119	886110215	2/20/2016 08:55:35	1900144337	2/20/2016 08:31:33	false	elite	1	35921003	USA	NY	Rochester	23.92.223.206	yes	3	5	yes	1	yes	The United States produces 41% of the world's corn and 38% of the world's soybeans. These crops comprise two of the four largest sources of caloric energy produced and are thus critical for world food supply. We pair a panel of county-level yields for these two crops, plus cotton (a warmer-weather crop), with a new fine-scale weather dataset that incorporates the whole distribution of temperature…	NA	NA	NA	NA	19717432	2009	NA	NA	Proceedings of the National Academy of Sciences of the United States of America	322	NA	NA	NA	NA	NA	NA	NA	NA	NA	NA	NA	NA	NA	34	Schlenker	2	15186313	Nonlinear temperature effects indicate severe damages to U.S. crop yields under climate change.
120	886110216	2/22/2016 00:04:22	1901340066	2/21/2016 23:59:34	false	clixsense	1	32549163	CAN	MB	Winnipeg	206.45.79.112	no	4	8	yes	1	no	Global warming is expected to lead to a large increase in atmospheric water vapor content and to changes in the hydrological cycle, which include an intensification of precipitation extremes. The intensity of precipitation extremes is widely held to increase proportionately to the increase in atmospheric water vapor content. Here, we show that this is not the case in 21st-century climate change s…	NA	NA	NA	NA	19706430	2009	NA	NA	Proceedings of the National Academy of Sciences of the United States of America	187	NA	NA	NA	NA	NA	NA	NA	NA	NA	NA	NA	NA	NA	20	O'Gorman	2	6670577	The physical basis for increases in precipitation extremes in simulations of 21st-century climate change.
121	886110216	2/22/2016 00:34:03	1901347944	2/22/2016 00:07:36	false	elite	1	35621448	USA	CA	San Jose	23.27.245.193	yes	4	5	no	4	yes	Global warming is expected to lead to a large increase in atmospheric water vapor content and to changes in the hydrological cycle, which include an intensification of precipitation extremes. The intensity of precipitation extremes is widely held to increase proportionately to the increase in atmospheric water vapor content. Here, we show that this is not the case in 21st-century climate change s…	NA	NA	NA	NA	19706430	2009	NA	NA	Proceedings of the National Academy of Sciences of the United States of America	187	NA	NA	NA	NA	NA	NA	NA	NA	NA	NA	NA	NA	NA	20	O'Gorman	2	6670577	The physical basis for increases in precipitation extremes in simulations of 21st-century climate change.
122	886110216	2/22/2016 03:47:59	1901401611	2/22/2016 03:29:08	false	elite	1	36514787	USA	CA	San Jose	23.27.250.157	yes	4	1	no	1	yes	Global warming is expected to lead to a large increase in atmospheric water vapor content and to changes in the hydrological cycle, which include an intensification of precipitation extremes. The intensity of precipitation extremes is widely held to increase proportionately to the increase in atmospheric water vapor content. Here, we show that this is not the case in 21st-century climate change s…	NA	NA	NA	NA	19706430	2009	NA	NA	Proceedings of the National Academy of Sciences of the United States of America	187	NA	NA	NA	NA	NA	NA	NA	NA	NA	NA	NA	NA	NA	20	O'Gorman	2	6670577	The physical basis for increases in precipitation extremes in simulations of 21st-century climate change.
123	886110216	2/22/2016 03:48:54	1901401795	2/22/2016 03:30:35	false	elite	1	35028687	USA	CA	San Jose	23.27.250.157	yes	3	1	no	1	yes	Global warming is expected to lead to a large increase in atmospheric water vapor content and to changes in the hydrological cycle, which include an intensification of precipitation extremes. The intensity of precipitation extremes is widely held to increase proportionately to the increase in atmospheric water vapor content. Here, we show that this is not the case in 21st-century climate change s…	NA	NA	NA	NA	19706430	2009	NA	NA	Proceedings of the National Academy of Sciences of the United States of America	187	NA	NA	NA	NA	NA	NA	NA	NA	NA	NA	NA	NA	NA	20	O'Gorman	2	6670577	The physical basis for increases in precipitation extremes in simulations of 21st-century climate change.
124	886110216	2/22/2016 03:50:00	1901402034	2/22/2016 03:31:23	false	elite	1	36517198	USA	CA	San Jose	23.27.250.157	yes	2	1	no	1	yes	Global warming is expected to lead to a large increase in atmospheric water vapor content and to changes in the hydrological cycle, which include an intensification of precipitation extremes. The intensity of precipitation extremes is widely held to increase proportionately to the increase in atmospheric water vapor content. Here, we show that this is not the case in 21st-century climate change s…	NA	NA	NA	NA	19706430	2009	NA	NA	Proceedings of the National Academy of Sciences of the United States of America	187	NA	NA	NA	NA	NA	NA	NA	NA	NA	NA	NA	NA	NA	20	O'Gorman	2	6670577	The physical basis for increases in precipitation extremes in simulations of 21st-century climate change.
125	886110216	2/22/2016 08:40:04	1901467347	2/22/2016 08:27:29	false	elite	1	30782237	GBR	H9	London	164.143.240.33	no	0	0	yes	0	no	Global warming is expected to lead to a large increase in atmospheric water vapor content and to changes in the hydrological cycle, which include an intensification of precipitation extremes. The intensity of precipitation extremes is widely held to increase proportionately to the increase in atmospheric water vapor content. Here, we show that this is not the case in 21st-century climate change s…	NA	NA	NA	NA	19706430	2009	NA	NA	Proceedings of the National Academy of Sciences of the United States of America	187	NA	NA	NA	NA	NA	NA	NA	NA	NA	NA	NA	NA	NA	20	O'Gorman	2	6670577	The physical basis for increases in precipitation extremes in simulations of 21st-century climate change.
126	886110216	2/22/2016 15:55:27	1901682172	2/22/2016 15:54:48	false	gifthunterclub	1	35138595	USA	OR	Boardman	54.213.10.247	yes	3	2	yes	2	yes	Global warming is expected to lead to a large increase in atmospheric water vapor content and to changes in the hydrological cycle, which include an intensification of precipitation extremes. The intensity of precipitation extremes is widely held to increase proportionately to the increase in atmospheric water vapor content. Here, we show that this is not the case in 21st-century climate change s…	NA	NA	NA	NA	19706430	2009	NA	NA	Proceedings of the National Academy of Sciences of the United States of America	187	NA	NA	NA	NA	NA	NA	NA	NA	NA	NA	NA	NA	NA	20	O'Gorman	2	6670577	The physical basis for increases in precipitation extremes in simulations of 21st-century climate change.
127	886110217	2/20/2016 09:45:23	1900157838	2/20/2016 09:38:51	false	elite	1	35921003	USA	NY	Rochester	23.92.223.206	yes	2	3	yes	0	yes	Groundwater is a primary source of fresh water in many parts of the world. Some regions are becoming overly dependent on it, consuming groundwater faster than it is naturally replenished and causing water tables to decline unremittingly. Indirect evidence suggests that this is the case in northwest India, but there has been no regional assessment of the rate of groundwater depletion. Here we use …	NA	NA	NA	NA	19675570	2009	NA	NA	Nature	424	NA	NA	NA	NA	NA	NA	NA	NA	NA	NA	NA	NA	NA	67	Rodell	3	12136643	Satellite-based estimates of groundwater depletion in India.
128	886110217	2/20/2016 13:20:26	1900233710	2/20/2016 13:09:11	false	elite	1	35920592	USA	NY	Rochester	23.92.216.37	yes	2	4	yes	0	yes	Groundwater is a primary source of fresh water in many parts of the world. Some regions are becoming overly dependent on it, consuming groundwater faster than it is naturally replenished and causing water tables to decline unremittingly. Indirect evidence suggests that this is the case in northwest India, but there has been no regional assessment of the rate of groundwater depletion. Here we use …	NA	NA	NA	NA	19675570	2009	NA	NA	Nature	424	NA	NA	NA	NA	NA	NA	NA	NA	NA	NA	NA	NA	NA	67	Rodell	3	12136643	Satellite-based estimates of groundwater depletion in India.
129	886110217	2/20/2016 13:41:41	1900240200	2/20/2016 13:33:54	false	prodege	1	35497415	GBR	J5	Whitley Bay	81.135.65.86	yes	2	2	yes	2	no	Groundwater is a primary source of fresh water in many parts of the world. Some regions are becoming overly dependent on it, consuming groundwater faster than it is naturally replenished and causing water tables to decline unremittingly. Indirect evidence suggests that this is the case in northwest India, but there has been no regional assessment of the rate of groundwater depletion. Here we use …	NA	NA	NA	NA	19675570	2009	NA	NA	Nature	424	NA	NA	NA	NA	NA	NA	NA	NA	NA	NA	NA	NA	NA	67	Rodell	3	12136643	Satellite-based estimates of groundwater depletion in India.
130	886110217	2/20/2016 20:00:57	1900350152	2/20/2016 19:42:21	false	clixsense	1	19739093	GBR	C1	Bury	81.147.114.157	yes	1	1	yes	0	yes	Groundwater is a primary source of fresh water in many parts of the world. Some regions are becoming overly dependent on it, consuming groundwater faster than it is naturally replenished and causing water tables to decline unremittingly. Indirect evidence suggests that this is the case in northwest India, but there has been no regional assessment of the rate of groundwater depletion. Here we use …	NA	NA	NA	NA	19675570	2009	NA	NA	Nature	424	NA	NA	NA	NA	NA	NA	NA	NA	NA	NA	NA	NA	NA	67	Rodell	3	12136643	Satellite-based estimates of groundwater depletion in India.
131	886110217	2/20/2016 20:10:33	1900352941	2/20/2016 19:53:29	false	elite	1	35558469	USA	CA	San Jose	136.0.98.111	yes	1	1	no	2	yes	Groundwater is a primary source of fresh water in many parts of the world. Some regions are becoming overly dependent on it, consuming groundwater faster than it is naturally replenished and causing water tables to decline unremittingly. Indirect evidence suggests that this is the case in northwest India, but there has been no regional assessment of the rate of groundwater depletion. Here we use …	NA	NA	NA	NA	19675570	2009	NA	NA	Nature	424	NA	NA	NA	NA	NA	NA	NA	NA	NA	NA	NA	NA	NA	67	Rodell	3	12136643	Satellite-based estimates of groundwater depletion in India.
132	886110217	2/21/2016 02:25:07	1900479176	2/21/2016 02:24:07	false	neodev	1	33291190	USA	TX	Georgetown	74.192.170.215	yes	2	1	yes	8	yes	Groundwater is a primary source of fresh water in many parts of the world. Some regions are becoming overly dependent on it, consuming groundwater faster than it is naturally replenished and causing water tables to decline unremittingly. Indirect evidence suggests that this is the case in northwest India, but there has been no regional assessment of the rate of groundwater depletion. Here we use …	NA	NA	NA	NA	19675570	2009	NA	NA	Nature	424	NA	NA	NA	NA	NA	NA	NA	NA	NA	NA	NA	NA	NA	67	Rodell	3	12136643	Satellite-based estimates of groundwater depletion in India.
133	886110217	2/21/2016 07:40:05	1900565038	2/21/2016 07:39:17	false	bitcoinget	1	36187884	GBR	NA	NA	31.185.192.128	yes	2	3	yes	5	yes	Groundwater is a primary source of fresh water in many parts of the world. Some regions are becoming overly dependent on it, consuming groundwater faster than it is naturally replenished and causing water tables to decline unremittingly. Indirect evidence suggests that this is the case in northwest India, but there has been no regional assessment of the rate of groundwater depletion. Here we use …	NA	NA	NA	NA	19675570	2009	NA	NA	Nature	424	NA	NA	NA	NA	NA	NA	NA	NA	NA	NA	NA	NA	NA	67	Rodell	3	12136643	Satellite-based estimates of groundwater depletion in India.
141	886110219	2/22/2016 09:28:58	1901483023	2/22/2016 09:03:33	false	elite	1	30782237	GBR	H9	London	164.143.240.33	no	2	2	yes	0	yes	The incubation period for malaria parasites within the mosquito is exquisitely temperature-sensitive, so that temperature is a major determinant of malaria risk. Epidemiological models are increasingly used to guide allocation of disease control resources and to assess the likely impact of climate change on global malaria burdens. Temperature-based malaria transmission is generally incorporated i…	NA	NA	NA	NA	19666598	2009	NA	NA	Proceedings of the National Academy of Sciences of the United States of America	130	NA	NA	NA	NA	NA	NA	NA	NA	NA	NA	NA	NA	NA	22	Paaijmans	3	12173059	Understanding the link between malaria risk and climate.
142	886110219	2/22/2016 15:04:04	1901640262	2/22/2016 14:35:34	false	elite	1	35621448	USA	CA	San Jose	136.0.98.36	yes	4	5	no	4	yes	The incubation period for malaria parasites within the mosquito is exquisitely temperature-sensitive, so that temperature is a major determinant of malaria risk. Epidemiological models are increasingly used to guide allocation of disease control resources and to assess the likely impact of climate change on global malaria burdens. Temperature-based malaria transmission is generally incorporated i…	NA	NA	NA	NA	19666598	2009	NA	NA	Proceedings of the National Academy of Sciences of the United States of America	130	NA	NA	NA	NA	NA	NA	NA	NA	NA	NA	NA	NA	NA	22	Paaijmans	3	12173059	Understanding the link between malaria risk and climate.
143	886110219	2/22/2016 19:50:11	1901974414	2/22/2016 19:39:33	false	clixsense	1	33770399	GBR	NA	NA	82.31.15.204	no	6	1	yes	0	yes	The incubation period for malaria parasites within the mosquito is exquisitely temperature-sensitive, so that temperature is a major determinant of malaria risk. Epidemiological models are increasingly used to guide allocation of disease control resources and to assess the likely impact of climate change on global malaria burdens. Temperature-based malaria transmission is generally incorporated i…	NA	NA	NA	NA	19666598	2009	NA	NA	Proceedings of the National Academy of Sciences of the United States of America	130	NA	NA	NA	NA	NA	NA	NA	NA	NA	NA	NA	NA	NA	22	Paaijmans	3	12173059	Understanding the link between malaria risk and climate.
144	886110219	2/22/2016 23:56:34	1902285674	2/22/2016 23:46:04	false	instagc	1	36559976	CAN	ON	London	24.156.176.37	no	6	2	yes	0	yes	The incubation period for malaria parasites within the mosquito is exquisitely temperature-sensitive, so that temperature is a major determinant of malaria risk. Epidemiological models are increasingly used to guide allocation of disease control resources and to assess the likely impact of climate change on global malaria burdens. Temperature-based malaria transmission is generally incorporated i…	NA	NA	NA	NA	19666598	2009	NA	NA	Proceedings of the National Academy of Sciences of the United States of America	130	NA	NA	NA	NA	NA	NA	NA	NA	NA	NA	NA	NA	NA	22	Paaijmans	3	12173059	Understanding the link between malaria risk and climate.
145	886110219	2/23/2016 04:47:32	1902502147	2/23/2016 04:45:51	false	neodev	1	36124338	USA	NY	New York	198.211.98.145	no	2	2	no	0	no	The incubation period for malaria parasites within the mosquito is exquisitely temperature-sensitive, so that temperature is a major determinant of malaria risk. Epidemiological models are increasingly used to guide allocation of disease control resources and to assess the likely impact of climate change on global malaria burdens. Temperature-based malaria transmission is generally incorporated i…	NA	NA	NA	NA	19666598	2009	NA	NA	Proceedings of the National Academy of Sciences of the United States of America	130	NA	NA	NA	NA	NA	NA	NA	NA	NA	NA	NA	NA	NA	22	Paaijmans	3	12173059	Understanding the link between malaria risk and climate.
146	886110219	2/23/2016 05:00:51	1902508374	2/23/2016 04:57:33	false	elite	1	36491027	USA	NY	New York	198.211.98.145	no	2	2	yes	0	no	The incubation period for malaria parasites within the mosquito is exquisitely temperature-sensitive, so that temperature is a major determinant of malaria risk. Epidemiological models are increasingly used to guide allocation of disease control resources and to assess the likely impact of climate change on global malaria burdens. Temperature-based malaria transmission is generally incorporated i…	NA	NA	NA	NA	19666598	2009	NA	NA	Proceedings of the National Academy of Sciences of the United States of America	130	NA	NA	NA	NA	NA	NA	NA	NA	NA	NA	NA	NA	NA	22	Paaijmans	3	12173059	Understanding the link between malaria risk and climate.
147	886110219	2/23/2016 05:10:23	1902512567	2/23/2016 05:09:11	false	neodev	1	34747155	USA	NY	New York	198.211.98.145	no	3	2	yes	0	no	The incubation period for malaria parasites within the mosquito is exquisitely temperature-sensitive, so that temperature is a major determinant of malaria risk. Epidemiological models are increasingly used to guide allocation of disease control resources and to assess the likely impact of climate change on global malaria burdens. Temperature-based malaria transmission is generally incorporated i…	NA	NA	NA	NA	19666598	2009	NA	NA	Proceedings of the National Academy of Sciences of the United States of America	130	NA	NA	NA	NA	NA	NA	NA	NA	NA	NA	NA	NA	NA	22	Paaijmans	3	12173059	Understanding the link between malaria risk and climate.
148	886110220	2/22/2016 09:28:58	1901483024	2/22/2016 09:03:33	false	elite	1	30782237	GBR	H9	London	164.143.240.33	no	1	2	yes	0	yes	The detection of methane on Mars has revived the possibility of past or extant life on this planet, despite the fact that an abiogenic origin is thought to be equally plausible. An intriguing aspect of the recent observations of methane on Mars is that methane concentrations appear to be locally enhanced and change with the seasons. However, methane has a photochemical lifetime of several centuri…	NA	NA	NA	NA	19661912	2009	NA	NA	Nature	93	NA	NA	NA	NA	NA	NA	NA	NA	NA	NA	NA	NA	NA	31	Lefèvre	2	45912692	Observed variations of methane on Mars unexplained by known atmospheric chemistry and physics.
149	886110220	2/22/2016 15:04:04	1901640253	2/22/2016 14:35:34	false	elite	1	35621448	USA	CA	San Jose	136.0.98.36	yes	5	4	no	4	yes	The detection of methane on Mars has revived the possibility of past or extant life on this planet, despite the fact that an abiogenic origin is thought to be equally plausible. An intriguing aspect of the recent observations of methane on Mars is that methane concentrations appear to be locally enhanced and change with the seasons. However, methane has a photochemical lifetime of several centuri…	NA	NA	NA	NA	19661912	2009	NA	NA	Nature	93	NA	NA	NA	NA	NA	NA	NA	NA	NA	NA	NA	NA	NA	31	Lefèvre	2	45912692	Observed variations of methane on Mars unexplained by known atmospheric chemistry and physics.
150	886110220	2/22/2016 19:50:11	1901974412	2/22/2016 19:39:33	false	clixsense	1	33770399	GBR	NA	NA	82.31.15.204	no	3	1	yes	0	yes	The detection of methane on Mars has revived the possibility of past or extant life on this planet, despite the fact that an abiogenic origin is thought to be equally plausible. An intriguing aspect of the recent observations of methane on Mars is that methane concentrations appear to be locally enhanced and change with the seasons. However, methane has a photochemical lifetime of several centuri…	NA	NA	NA	NA	19661912	2009	NA	NA	Nature	93	NA	NA	NA	NA	NA	NA	NA	NA	NA	NA	NA	NA	NA	31	Lefèvre	2	45912692	Observed variations of methane on Mars unexplained by known atmospheric chemistry and physics.
151	886110220	2/22/2016 23:56:34	1902285667	2/22/2016 23:46:04	false	instagc	1	36559976	CAN	ON	London	24.156.176.37	no	5	1	yes	0	yes	The detection of methane on Mars has revived the possibility of past or extant life on this planet, despite the fact that an abiogenic origin is thought to be equally plausible. An intriguing aspect of the recent observations of methane on Mars is that methane concentrations appear to be locally enhanced and change with the seasons. However, methane has a photochemical lifetime of several centuri…	NA	NA	NA	NA	19661912	2009	NA	NA	Nature	93	NA	NA	NA	NA	NA	NA	NA	NA	NA	NA	NA	NA	NA	31	Lefèvre	2	45912692	Observed variations of methane on Mars unexplained by known atmospheric chemistry and physics.
152	886110220	2/23/2016 04:47:32	1902502149	2/23/2016 04:45:51	false	neodev	1	36124338	USA	NY	New York	198.211.98.145	no	3	2	yes	0	no	The detection of methane on Mars has revived the possibility of past or extant life on this planet, despite the fact that an abiogenic origin is thought to be equally plausible. An intriguing aspect of the recent observations of methane on Mars is that methane concentrations appear to be locally enhanced and change with the seasons. However, methane has a photochemical lifetime of several centuri…	NA	NA	NA	NA	19661912	2009	NA	NA	Nature	93	NA	NA	NA	NA	NA	NA	NA	NA	NA	NA	NA	NA	NA	31	Lefèvre	2	45912692	Observed variations of methane on Mars unexplained by known atmospheric chemistry and physics.
153	886110220	2/23/2016 05:00:51	1902508373	2/23/2016 04:57:33	false	elite	1	36491027	USA	NY	New York	198.211.98.145	no	2	2	yes	0	no	The detection of methane on Mars has revived the possibility of past or extant life on this planet, despite the fact that an abiogenic origin is thought to be equally plausible. An intriguing aspect of the recent observations of methane on Mars is that methane concentrations appear to be locally enhanced and change with the seasons. However, methane has a photochemical lifetime of several centuri…	NA	NA	NA	NA	19661912	2009	NA	NA	Nature	93	NA	NA	NA	NA	NA	NA	NA	NA	NA	NA	NA	NA	NA	31	Lefèvre	2	45912692	Observed variations of methane on Mars unexplained by known atmospheric chemistry and physics.
154	886110220	2/23/2016 05:10:23	1902512566	2/23/2016 05:09:11	false	neodev	1	34747155	USA	NY	New York	198.211.98.145	no	2	2	yes	0	no	The detection of methane on Mars has revived the possibility of past or extant life on this planet, despite the fact that an abiogenic origin is thought to be equally plausible. An intriguing aspect of the recent observations of methane on Mars is that methane concentrations appear to be locally enhanced and change with the seasons. However, methane has a photochemical lifetime of several centuri…	NA	NA	NA	NA	19661912	2009	NA	NA	Nature	93	NA	NA	NA	NA	NA	NA	NA	NA	NA	NA	NA	NA	NA	31	Lefèvre	2	45912692	Observed variations of methane on Mars unexplained by known atmospheric chemistry and physics.
155	886110221	2/21/2016 13:46:50	1900710087	2/21/2016 13:27:54	false	gifthunterclub	1	34737109	USA	NA	NA	38.132.106.134	yes	1	0	no	0	no	Ecological history plays many roles in ecological restoration, most notably as a tool to identify and characterize appropriate targets for restoration efforts. However, ecological history also reveals deep human imprints on many ecological systems and indicates that secular climate change has kept many targets moving at centennial to millennial time scales. Past and ongoing environmental changes …	NA	NA	NA	NA	19644108	2009	NA	NA	Science (New York, N.Y.)	165	NA	NA	NA	NA	NA	NA	NA	NA	NA	NA	NA	NA	NA	40	Jackson	2	15092375	Ecological restoration in the light of ecological history.
156	886110221	2/21/2016 20:07:08	1901106516	2/21/2016 19:49:03	false	prodege	1	29849805	GBR	Z1	Swansea	82.1.37.235	yes	1	1	no	0	no	Ecological history plays many roles in ecological restoration, most notably as a tool to identify and characterize appropriate targets for restoration efforts. However, ecological history also reveals deep human imprints on many ecological systems and indicates that secular climate change has kept many targets moving at centennial to millennial time scales. Past and ongoing environmental changes …	NA	NA	NA	NA	19644108	2009	NA	NA	Science (New York, N.Y.)	165	NA	NA	NA	NA	NA	NA	NA	NA	NA	NA	NA	NA	NA	40	Jackson	2	15092375	Ecological restoration in the light of ecological history.
157	886110221	2/21/2016 21:34:55	1901278156	2/21/2016 21:31:22	false	clixsense	1	26492726	GBR	H3	Leeds	94.8.55.103	no	1	2	no	0	yes	Ecological history plays many roles in ecological restoration, most notably as a tool to identify and characterize appropriate targets for restoration efforts. However, ecological history also reveals deep human imprints on many ecological systems and indicates that secular climate change has kept many targets moving at centennial to millennial time scales. Past and ongoing environmental changes …	NA	NA	NA	NA	19644108	2009	NA	NA	Science (New York, N.Y.)	165	NA	NA	NA	NA	NA	NA	NA	NA	NA	NA	NA	NA	NA	40	Jackson	2	15092375	Ecological restoration in the light of ecological history.
158	886110221	2/21/2016 23:47:13	1901335354	2/21/2016 23:24:29	false	elite	1	35206299	CAN	NS	Yarmouth	24.89.193.131	yes	1	2	no	1	no	Ecological history plays many roles in ecological restoration, most notably as a tool to identify and characterize appropriate targets for restoration efforts. However, ecological history also reveals deep human imprints on many ecological systems and indicates that secular climate change has kept many targets moving at centennial to millennial time scales. Past and ongoing environmental changes …	NA	NA	NA	NA	19644108	2009	NA	NA	Science (New York, N.Y.)	165	NA	NA	NA	NA	NA	NA	NA	NA	NA	NA	NA	NA	NA	40	Jackson	2	15092375	Ecological restoration in the light of ecological history.
159	886110221	2/22/2016 00:07:34	1901340898	2/21/2016 23:43:10	false	elite	1	35621448	USA	CA	San Jose	136.0.98.145	yes	4	4	no	5	yes	Ecological history plays many roles in ecological restoration, most notably as a tool to identify and characterize appropriate targets for restoration efforts. However, ecological history also reveals deep human imprints on many ecological systems and indicates that secular climate change has kept many targets moving at centennial to millennial time scales. Past and ongoing environmental changes …	NA	NA	NA	NA	19644108	2009	NA	NA	Science (New York, N.Y.)	165	NA	NA	NA	NA	NA	NA	NA	NA	NA	NA	NA	NA	NA	40	Jackson	2	15092375	Ecological restoration in the light of ecological history.
160	886110221	2/22/2016 01:22:24	1901361660	2/22/2016 01:17:53	false	elite	1	33237934	USA	NA	NA	172.164.4.134	yes	1	2	no	1	no	Ecological history plays many roles in ecological restoration, most notably as a tool to identify and characterize appropriate targets for restoration efforts. However, ecological history also reveals deep human imprints on many ecological systems and indicates that secular climate change has kept many targets moving at centennial to millennial time scales. Past and ongoing environmental changes …	NA	NA	NA	NA	19644108	2009	NA	NA	Science (New York, N.Y.)	165	NA	NA	NA	NA	NA	NA	NA	NA	NA	NA	NA	NA	NA	40	Jackson	2	15092375	Ecological restoration in the light of ecological history.
161	886110221	2/22/2016 03:09:13	1901391783	2/22/2016 02:58:37	false	prodege	1	2088321	CAN	QC	Verdun	174.93.133.236	yes	4	0	no	0	yes	Ecological history plays many roles in ecological restoration, most notably as a tool to identify and characterize appropriate targets for restoration efforts. However, ecological history also reveals deep human imprints on many ecological systems and indicates that secular climate change has kept many targets moving at centennial to millennial time scales. Past and ongoing environmental changes …	NA	NA	NA	NA	19644108	2009	NA	NA	Science (New York, N.Y.)	165	NA	NA	NA	NA	NA	NA	NA	NA	NA	NA	NA	NA	NA	40	Jackson	2	15092375	Ecological restoration in the light of ecological history.
162	886110222	2/21/2016 13:46:50	1900710079	2/21/2016 13:27:54	false	gifthunterclub	1	34737109	USA	NA	NA	38.132.106.134	yes	1	0	yes	0	yes	Productivity denotes the rate of biomass synthesis in ecosystems and is a fundamental characteristic that frames ecosystem function and management. Limitation of productivity by nutrient availability is an established paradigm for lake ecosystems. Here, we assess the relevance of this paradigm for a majority of the world's small, nutrient-poor lakes, with different concentrations of coloured orga…	NA	NA	NA	NA	19626113	2009	NA	NA	Nature	205	NA	NA	NA	NA	NA	NA	NA	NA	NA	NA	NA	NA	NA	32	Karlsson	6	45912617	Light limitation of nutrient-poor lake ecosystems.
163	886110222	2/21/2016 20:07:08	1901106517	2/21/2016 19:49:03	false	prodege	1	29849805	GBR	Z1	Swansea	82.1.37.235	no	2	1	yes	1	no	Productivity denotes the rate of biomass synthesis in ecosystems and is a fundamental characteristic that frames ecosystem function and management. Limitation of productivity by nutrient availability is an established paradigm for lake ecosystems. Here, we assess the relevance of this paradigm for a majority of the world's small, nutrient-poor lakes, with different concentrations of coloured orga…	NA	NA	NA	NA	19626113	2009	NA	NA	Nature	205	NA	NA	NA	NA	NA	NA	NA	NA	NA	NA	NA	NA	NA	32	Karlsson	6	45912617	Light limitation of nutrient-poor lake ecosystems.
164	886110222	2/21/2016 21:34:55	1901278155	2/21/2016 21:31:22	false	clixsense	1	26492726	GBR	H3	Leeds	94.8.55.103	no	2	1	yes	1	no	Productivity denotes the rate of biomass synthesis in ecosystems and is a fundamental characteristic that frames ecosystem function and management. Limitation of productivity by nutrient availability is an established paradigm for lake ecosystems. Here, we assess the relevance of this paradigm for a majority of the world's small, nutrient-poor lakes, with different concentrations of coloured orga…	NA	NA	NA	NA	19626113	2009	NA	NA	Nature	205	NA	NA	NA	NA	NA	NA	NA	NA	NA	NA	NA	NA	NA	32	Karlsson	6	45912617	Light limitation of nutrient-poor lake ecosystems.
165	886110222	2/21/2016 23:47:13	1901335358	2/21/2016 23:24:29	false	elite	1	35206299	CAN	NS	Yarmouth	24.89.193.131	no	2	4	yes	5	no	Productivity denotes the rate of biomass synthesis in ecosystems and is a fundamental characteristic that frames ecosystem function and management. Limitation of productivity by nutrient availability is an established paradigm for lake ecosystems. Here, we assess the relevance of this paradigm for a majority of the world's small, nutrient-poor lakes, with different concentrations of coloured orga…	NA	NA	NA	NA	19626113	2009	NA	NA	Nature	205	NA	NA	NA	NA	NA	NA	NA	NA	NA	NA	NA	NA	NA	32	Karlsson	6	45912617	Light limitation of nutrient-poor lake ecosystems.
166	886110222	2/22/2016 00:07:34	1901340902	2/21/2016 23:43:10	false	elite	1	35621448	USA	CA	San Jose	136.0.98.145	yes	3	3	no	5	yes	Productivity denotes the rate of biomass synthesis in ecosystems and is a fundamental characteristic that frames ecosystem function and management. Limitation of productivity by nutrient availability is an established paradigm for lake ecosystems. Here, we assess the relevance of this paradigm for a majority of the world's small, nutrient-poor lakes, with different concentrations of coloured orga…	NA	NA	NA	NA	19626113	2009	NA	NA	Nature	205	NA	NA	NA	NA	NA	NA	NA	NA	NA	NA	NA	NA	NA	32	Karlsson	6	45912617	Light limitation of nutrient-poor lake ecosystems.
167	886110222	2/22/2016 01:22:24	1901361654	2/22/2016 01:17:53	false	elite	1	33237934	USA	NA	NA	172.164.4.134	yes	2	2	yes	2	no	Productivity denotes the rate of biomass synthesis in ecosystems and is a fundamental characteristic that frames ecosystem function and management. Limitation of productivity by nutrient availability is an established paradigm for lake ecosystems. Here, we assess the relevance of this paradigm for a majority of the world's small, nutrient-poor lakes, with different concentrations of coloured orga…	NA	NA	NA	NA	19626113	2009	NA	NA	Nature	205	NA	NA	NA	NA	NA	NA	NA	NA	NA	NA	NA	NA	NA	32	Karlsson	6	45912617	Light limitation of nutrient-poor lake ecosystems.
168	886110222	2/22/2016 03:09:13	1901391785	2/22/2016 02:58:37	false	prodege	1	2088321	CAN	QC	Verdun	174.93.133.236	no	3	2	yes	0	no	Productivity denotes the rate of biomass synthesis in ecosystems and is a fundamental characteristic that frames ecosystem function and management. Limitation of productivity by nutrient availability is an established paradigm for lake ecosystems. Here, we assess the relevance of this paradigm for a majority of the world's small, nutrient-poor lakes, with different concentrations of coloured orga…	NA	NA	NA	NA	19626113	2009	NA	NA	Nature	205	NA	NA	NA	NA	NA	NA	NA	NA	NA	NA	NA	NA	NA	32	Karlsson	6	45912617	Light limitation of nutrient-poor lake ecosystems.
169	886110223	2/19/2016 18:08:45	1899413110	2/19/2016 18:02:58	false	elite	1	36284658	USA	CA	San Jose	136.0.98.144	no	0	3	no	0	yes	Coral bleaching, during which corals lose their symbiotic dinoflagellates, typically corresponds with periods of intense heat stress, and appears to be increasing in frequency and geographic extent as the climate warms. A fundamental question in coral reef ecology is whether chronic local stress reduces coral resistance and resilience from episodic stress such as bleaching, or alternatively promo…	NA	NA	NA	NA	19623250	2009	NA	NA	PloS one	74	NA	NA	NA	NA	NA	NA	NA	NA	NA	NA	NA	NA	NA	25	Carilli	5	33749917	Local stressors reduce coral resilience to bleaching.
170	886110223	2/19/2016 18:12:24	1899421974	2/19/2016 17:57:12	false	elite	1	36284158	USA	CA	San Jose	136.0.98.144	no	1	1	no	0	yes	Coral bleaching, during which corals lose their symbiotic dinoflagellates, typically corresponds with periods of intense heat stress, and appears to be increasing in frequency and geographic extent as the climate warms. A fundamental question in coral reef ecology is whether chronic local stress reduces coral resistance and resilience from episodic stress such as bleaching, or alternatively promo…	NA	NA	NA	NA	19623250	2009	NA	NA	PloS one	74	NA	NA	NA	NA	NA	NA	NA	NA	NA	NA	NA	NA	NA	25	Carilli	5	33749917	Local stressors reduce coral resilience to bleaching.
171	886110223	2/19/2016 18:14:15	1899427173	2/19/2016 17:53:48	false	elite	1	36514787	USA	CA	San Jose	23.27.248.200	yes	3	1	no	1	yes	Coral bleaching, during which corals lose their symbiotic dinoflagellates, typically corresponds with periods of intense heat stress, and appears to be increasing in frequency and geographic extent as the climate warms. A fundamental question in coral reef ecology is whether chronic local stress reduces coral resistance and resilience from episodic stress such as bleaching, or alternatively promo…	NA	NA	NA	NA	19623250	2009	NA	NA	PloS one	74	NA	NA	NA	NA	NA	NA	NA	NA	NA	NA	NA	NA	NA	25	Carilli	5	33749917	Local stressors reduce coral resilience to bleaching.
172	886110223	2/19/2016 18:14:39	1899428292	2/19/2016 17:55:33	false	elite	1	35028687	USA	CA	San Jose	23.27.248.200	yes	1	2	no	1	yes	Coral bleaching, during which corals lose their symbiotic dinoflagellates, typically corresponds with periods of intense heat stress, and appears to be increasing in frequency and geographic extent as the climate warms. A fundamental question in coral reef ecology is whether chronic local stress reduces coral resistance and resilience from episodic stress such as bleaching, or alternatively promo…	NA	NA	NA	NA	19623250	2009	NA	NA	PloS one	74	NA	NA	NA	NA	NA	NA	NA	NA	NA	NA	NA	NA	NA	25	Carilli	5	33749917	Local stressors reduce coral resilience to bleaching.
173	886110223	2/19/2016 18:17:38	1899437728	2/19/2016 17:55:03	false	elite	1	36517198	USA	CA	San Jose	23.27.248.200	yes	1	3	no	3	yes	Coral bleaching, during which corals lose their symbiotic dinoflagellates, typically corresponds with periods of intense heat stress, and appears to be increasing in frequency and geographic extent as the climate warms. A fundamental question in coral reef ecology is whether chronic local stress reduces coral resistance and resilience from episodic stress such as bleaching, or alternatively promo…	NA	NA	NA	NA	19623250	2009	NA	NA	PloS one	74	NA	NA	NA	NA	NA	NA	NA	NA	NA	NA	NA	NA	NA	25	Carilli	5	33749917	Local stressors reduce coral resilience to bleaching.
174	886110223	2/19/2016 19:25:37	1899605612	2/19/2016 19:17:57	false	elite	1	35919516	USA	NY	Rochester	23.92.220.34	yes	4	4	yes	1	yes	Coral bleaching, during which corals lose their symbiotic dinoflagellates, typically corresponds with periods of intense heat stress, and appears to be increasing in frequency and geographic extent as the climate warms. A fundamental question in coral reef ecology is whether chronic local stress reduces coral resistance and resilience from episodic stress such as bleaching, or alternatively promo…	NA	NA	NA	NA	19623250	2009	NA	NA	PloS one	74	NA	NA	NA	NA	NA	NA	NA	NA	NA	NA	NA	NA	NA	25	Carilli	5	33749917	Local stressors reduce coral resilience to bleaching.
175	886110223	2/19/2016 20:48:25	1899690905	2/19/2016 20:38:57	false	neodev	1	12115558	USA	OH	Hudson	107.9.167.91	yes	3	0	yes	0	no	Coral bleaching, during which corals lose their symbiotic dinoflagellates, typically corresponds with periods of intense heat stress, and appears to be increasing in frequency and geographic extent as the climate warms. A fundamental question in coral reef ecology is whether chronic local stress reduces coral resistance and resilience from episodic stress such as bleaching, or alternatively promo…	NA	NA	NA	NA	19623250	2009	NA	NA	PloS one	74	NA	NA	NA	NA	NA	NA	NA	NA	NA	NA	NA	NA	NA	25	Carilli	5	33749917	Local stressors reduce coral resilience to bleaching.
176	886110225	2/19/2016 20:02:52	1899656663	2/19/2016 19:57:29	false	clixsense	1	31738779	CAN	ON	Toronto	23.91.150.221	no	0	2	yes	0	yes	Understanding the ecological impacts of climate change is a crucial challenge of the twenty-first century. There is a clear lack of general rules regarding the impacts of global warming on biota. Here, we present a metaanalysis of the effect of climate change on body size of ectothermic aquatic organisms (bacteria, phyto- and zooplankton, and fish) from the community to the individual level. Usin…	NA	NA	NA	NA	19620720	2009	NA	NA	Proceedings of the National Academy of Sciences of the United States of America	277	NA	NA	NA	NA	NA	NA	NA	NA	NA	NA	NA	NA	NA	24	Daufresne	3	15185868	Global warming benefits the small in aquatic ecosystems.
177	886110225	2/20/2016 02:01:18	1899962660	2/20/2016 01:59:51	false	neodev	1	35711670	GBR	NA	NA	193.109.199.221	yes	2	4	yes	3	yes	Understanding the ecological impacts of climate change is a crucial challenge of the twenty-first century. There is a clear lack of general rules regarding the impacts of global warming on biota. Here, we present a metaanalysis of the effect of climate change on body size of ectothermic aquatic organisms (bacteria, phyto- and zooplankton, and fish) from the community to the individual level. Usin…	NA	NA	NA	NA	19620720	2009	NA	NA	Proceedings of the National Academy of Sciences of the United States of America	277	NA	NA	NA	NA	NA	NA	NA	NA	NA	NA	NA	NA	NA	24	Daufresne	3	15185868	Global warming benefits the small in aquatic ecosystems.
178	886110225	2/20/2016 08:06:03	1900130085	2/20/2016 08:01:22	false	elite	1	35919945	USA	NY	Rochester	104.152.190.166	no	2	4	yes	2	yes	Understanding the ecological impacts of climate change is a crucial challenge of the twenty-first century. There is a clear lack of general rules regarding the impacts of global warming on biota. Here, we present a metaanalysis of the effect of climate change on body size of ectothermic aquatic organisms (bacteria, phyto- and zooplankton, and fish) from the community to the individual level. Usin…	NA	NA	NA	NA	19620720	2009	NA	NA	Proceedings of the National Academy of Sciences of the United States of America	277	NA	NA	NA	NA	NA	NA	NA	NA	NA	NA	NA	NA	NA	24	Daufresne	3	15185868	Global warming benefits the small in aquatic ecosystems.
179	886110225	2/20/2016 08:10:37	1900131414	2/20/2016 08:08:26	false	elite	1	35959061	USA	NY	New York	192.241.181.250	no	7	5	no	5	no	Understanding the ecological impacts of climate change is a crucial challenge of the twenty-first century. There is a clear lack of general rules regarding the impacts of global warming on biota. Here, we present a metaanalysis of the effect of climate change on body size of ectothermic aquatic organisms (bacteria, phyto- and zooplankton, and fish) from the community to the individual level. Usin…	NA	NA	NA	NA	19620720	2009	NA	NA	Proceedings of the National Academy of Sciences of the United States of America	277	NA	NA	NA	NA	NA	NA	NA	NA	NA	NA	NA	NA	NA	24	Daufresne	3	15185868	Global warming benefits the small in aquatic ecosystems.
180	886110225	2/20/2016 08:29:48	1900136961	2/20/2016 08:28:35	false	elite	1	36461899	USA	NY	New York	192.241.181.250	no	5	4	no	1	no	Understanding the ecological impacts of climate change is a crucial challenge of the twenty-first century. There is a clear lack of general rules regarding the impacts of global warming on biota. Here, we present a metaanalysis of the effect of climate change on body size of ectothermic aquatic organisms (bacteria, phyto- and zooplankton, and fish) from the community to the individual level. Usin…	NA	NA	NA	NA	19620720	2009	NA	NA	Proceedings of the National Academy of Sciences of the United States of America	277	NA	NA	NA	NA	NA	NA	NA	NA	NA	NA	NA	NA	NA	24	Daufresne	3	15185868	Global warming benefits the small in aquatic ecosystems.
181	886110225	2/20/2016 08:43:00	1900140683	2/20/2016 08:41:45	false	neodev	1	34510906	USA	NY	New York	192.241.181.250	yes	5	4	no	3	no	Understanding the ecological impacts of climate change is a crucial challenge of the twenty-first century. There is a clear lack of general rules regarding the impacts of global warming on biota. Here, we present a metaanalysis of the effect of climate change on body size of ectothermic aquatic organisms (bacteria, phyto- and zooplankton, and fish) from the community to the individual level. Usin…	NA	NA	NA	NA	19620720	2009	NA	NA	Proceedings of the National Academy of Sciences of the United States of America	277	NA	NA	NA	NA	NA	NA	NA	NA	NA	NA	NA	NA	NA	24	Daufresne	3	15185868	Global warming benefits the small in aquatic ecosystems.
182	886110225	2/20/2016 08:55:35	1900144335	2/20/2016 08:31:33	false	elite	1	35921003	USA	NY	Rochester	23.92.223.206	yes	1	3	yes	0	no	Understanding the ecological impacts of climate change is a crucial challenge of the twenty-first century. There is a clear lack of general rules regarding the impacts of global warming on biota. Here, we present a metaanalysis of the effect of climate change on body size of ectothermic aquatic organisms (bacteria, phyto- and zooplankton, and fish) from the community to the individual level. Usin…	NA	NA	NA	NA	19620720	2009	NA	NA	Proceedings of the National Academy of Sciences of the United States of America	277	NA	NA	NA	NA	NA	NA	NA	NA	NA	NA	NA	NA	NA	24	Daufresne	3	15185868	Global warming benefits the small in aquatic ecosystems.
183	886110226	2/20/2016 09:15:44	1900149847	2/20/2016 08:55:37	false	elite	1	35921003	USA	NY	Rochester	23.92.223.206	no	1	3	no	0	yes	Earth has undergone profound changes since the late Pliocene, which led to the development [approximately 2.7 million years ago (Ma)] and intensification (approximately 0.9 Ma) of large-scale Northern Hemisphere ice sheets, recorded as transitions in the benthic foraminiferal oxygen isotope (delta18Ob) record. Here we present an orbitally resolved record of deep ocean temperature derived from ben…	NA	NA	NA	NA	19608915	2009	NA	NA	Science (New York, N.Y.)	98	NA	NA	NA	NA	NA	NA	NA	NA	NA	NA	NA	NA	NA	30	Sosdian	2	15091247	Deep-sea temperature and ice volume changes across the Pliocene-Pleistocene climate transitions.
184	886110226	2/20/2016 10:49:29	1900177727	2/20/2016 10:47:29	false	prodege	1	25257275	CAN	BC	Coquitlam	70.68.58.9	yes	2	3	no	4	yes	Earth has undergone profound changes since the late Pliocene, which led to the development [approximately 2.7 million years ago (Ma)] and intensification (approximately 0.9 Ma) of large-scale Northern Hemisphere ice sheets, recorded as transitions in the benthic foraminiferal oxygen isotope (delta18Ob) record. Here we present an orbitally resolved record of deep ocean temperature derived from ben…	NA	NA	NA	NA	19608915	2009	NA	NA	Science (New York, N.Y.)	98	NA	NA	NA	NA	NA	NA	NA	NA	NA	NA	NA	NA	NA	30	Sosdian	2	15091247	Deep-sea temperature and ice volume changes across the Pliocene-Pleistocene climate transitions.
185	886110226	2/20/2016 11:30:50	1900189616	2/20/2016 11:22:13	false	neodev	1	18291435	GBR	C3	Huntingdon	2.125.200.164	no	1	0	yes	0	yes	Earth has undergone profound changes since the late Pliocene, which led to the development [approximately 2.7 million years ago (Ma)] and intensification (approximately 0.9 Ma) of large-scale Northern Hemisphere ice sheets, recorded as transitions in the benthic foraminiferal oxygen isotope (delta18Ob) record. Here we present an orbitally resolved record of deep ocean temperature derived from ben…	NA	NA	NA	NA	19608915	2009	NA	NA	Science (New York, N.Y.)	98	NA	NA	NA	NA	NA	NA	NA	NA	NA	NA	NA	NA	NA	30	Sosdian	2	15091247	Deep-sea temperature and ice volume changes across the Pliocene-Pleistocene climate transitions.
186	886110226	2/20/2016 12:57:24	1900226708	2/20/2016 12:44:55	false	elite	1	35920592	USA	NY	Rochester	23.92.216.37	yes	2	4	yes	0	yes	Earth has undergone profound changes since the late Pliocene, which led to the development [approximately 2.7 million years ago (Ma)] and intensification (approximately 0.9 Ma) of large-scale Northern Hemisphere ice sheets, recorded as transitions in the benthic foraminiferal oxygen isotope (delta18Ob) record. Here we present an orbitally resolved record of deep ocean temperature derived from ben…	NA	NA	NA	NA	19608915	2009	NA	NA	Science (New York, N.Y.)	98	NA	NA	NA	NA	NA	NA	NA	NA	NA	NA	NA	NA	NA	30	Sosdian	2	15091247	Deep-sea temperature and ice volume changes across the Pliocene-Pleistocene climate transitions.
187	886110226	2/20/2016 13:25:00	1900234729	2/20/2016 13:11:54	false	prodege	1	35497415	GBR	J5	Whitley Bay	81.135.65.86	no	4	0	yes	0	no	Earth has undergone profound changes since the late Pliocene, which led to the development [approximately 2.7 million years ago (Ma)] and intensification (approximately 0.9 Ma) of large-scale Northern Hemisphere ice sheets, recorded as transitions in the benthic foraminiferal oxygen isotope (delta18Ob) record. Here we present an orbitally resolved record of deep ocean temperature derived from ben…	NA	NA	NA	NA	19608915	2009	NA	NA	Science (New York, N.Y.)	98	NA	NA	NA	NA	NA	NA	NA	NA	NA	NA	NA	NA	NA	30	Sosdian	2	15091247	Deep-sea temperature and ice volume changes across the Pliocene-Pleistocene climate transitions.
188	886110226	2/20/2016 17:35:14	1900308906	2/20/2016 17:29:02	false	instagc	1	25501853	USA	KY	Winchester	104.2.39.114	no	0	1	no	0	no	Earth has undergone profound changes since the late Pliocene, which led to the development [approximately 2.7 million years ago (Ma)] and intensification (approximately 0.9 Ma) of large-scale Northern Hemisphere ice sheets, recorded as transitions in the benthic foraminiferal oxygen isotope (delta18Ob) record. Here we present an orbitally resolved record of deep ocean temperature derived from ben…	NA	NA	NA	NA	19608915	2009	NA	NA	Science (New York, N.Y.)	98	NA	NA	NA	NA	NA	NA	NA	NA	NA	NA	NA	NA	NA	30	Sosdian	2	15091247	Deep-sea temperature and ice volume changes across the Pliocene-Pleistocene climate transitions.
189	886110226	2/20/2016 19:53:28	1900348252	2/20/2016 19:37:53	false	elite	1	35558469	USA	CA	San Jose	136.0.98.111	yes	1	3	no	1	yes	Earth has undergone profound changes since the late Pliocene, which led to the development [approximately 2.7 million years ago (Ma)] and intensification (approximately 0.9 Ma) of large-scale Northern Hemisphere ice sheets, recorded as transitions in the benthic foraminiferal oxygen isotope (delta18Ob) record. Here we present an orbitally resolved record of deep ocean temperature derived from ben…	NA	NA	NA	NA	19608915	2009	NA	NA	Science (New York, N.Y.)	98	NA	NA	NA	NA	NA	NA	NA	NA	NA	NA	NA	NA	NA	30	Sosdian	2	15091247	Deep-sea temperature and ice volume changes across the Pliocene-Pleistocene climate transitions.
190	886110227	2/19/2016 18:08:45	1899413111	2/19/2016 18:02:58	false	elite	1	36284658	USA	CA	San Jose	136.0.98.144	no	2	3	yes	0	yes	Coastal ecosystems and the services they provide are adversely affected by a wide variety of human activities. In particular, seagrass meadows are negatively affected by impacts accruing from the billion or more people who live within 50 km of them. Seagrass meadows provide important ecosystem services, including an estimated $1.9 trillion per year in the form of nutrient cycling; an order of mag…	NA	NA	NA	NA	19587236	2009	NA	NA	Proceedings of the National Academy of Sciences of the United States of America	674	NA	NA	NA	NA	NA	NA	NA	NA	NA	NA	NA	NA	NA	87	Waycott	14	15185810	Accelerating loss of seagrasses across the globe threatens coastal ecosystems.
191	886110227	2/19/2016 18:12:24	1899421977	2/19/2016 17:57:12	false	elite	1	36284158	USA	CA	San Jose	136.0.98.144	no	1	0	no	0	yes	Coastal ecosystems and the services they provide are adversely affected by a wide variety of human activities. In particular, seagrass meadows are negatively affected by impacts accruing from the billion or more people who live within 50 km of them. Seagrass meadows provide important ecosystem services, including an estimated $1.9 trillion per year in the form of nutrient cycling; an order of mag…	NA	NA	NA	NA	19587236	2009	NA	NA	Proceedings of the National Academy of Sciences of the United States of America	674	NA	NA	NA	NA	NA	NA	NA	NA	NA	NA	NA	NA	NA	87	Waycott	14	15185810	Accelerating loss of seagrasses across the globe threatens coastal ecosystems.
192	886110227	2/19/2016 18:14:15	1899427165	2/19/2016 17:53:48	false	elite	1	36514787	USA	CA	San Jose	23.27.248.200	no	2	1	no	1	yes	Coastal ecosystems and the services they provide are adversely affected by a wide variety of human activities. In particular, seagrass meadows are negatively affected by impacts accruing from the billion or more people who live within 50 km of them. Seagrass meadows provide important ecosystem services, including an estimated $1.9 trillion per year in the form of nutrient cycling; an order of mag…	NA	NA	NA	NA	19587236	2009	NA	NA	Proceedings of the National Academy of Sciences of the United States of America	674	NA	NA	NA	NA	NA	NA	NA	NA	NA	NA	NA	NA	NA	87	Waycott	14	15185810	Accelerating loss of seagrasses across the globe threatens coastal ecosystems.
193	886110227	2/19/2016 18:14:39	1899428293	2/19/2016 17:55:33	false	elite	1	35028687	USA	CA	San Jose	23.27.248.200	yes	1	2	no	1	yes	Coastal ecosystems and the services they provide are adversely affected by a wide variety of human activities. In particular, seagrass meadows are negatively affected by impacts accruing from the billion or more people who live within 50 km of them. Seagrass meadows provide important ecosystem services, including an estimated $1.9 trillion per year in the form of nutrient cycling; an order of mag…	NA	NA	NA	NA	19587236	2009	NA	NA	Proceedings of the National Academy of Sciences of the United States of America	674	NA	NA	NA	NA	NA	NA	NA	NA	NA	NA	NA	NA	NA	87	Waycott	14	15185810	Accelerating loss of seagrasses across the globe threatens coastal ecosystems.
194	886110227	2/19/2016 18:17:38	1899437735	2/19/2016 17:55:03	false	elite	1	36517198	USA	CA	San Jose	23.27.248.200	yes	3	1	no	1	yes	Coastal ecosystems and the services they provide are adversely affected by a wide variety of human activities. In particular, seagrass meadows are negatively affected by impacts accruing from the billion or more people who live within 50 km of them. Seagrass meadows provide important ecosystem services, including an estimated $1.9 trillion per year in the form of nutrient cycling; an order of mag…	NA	NA	NA	NA	19587236	2009	NA	NA	Proceedings of the National Academy of Sciences of the United States of America	674	NA	NA	NA	NA	NA	NA	NA	NA	NA	NA	NA	NA	NA	87	Waycott	14	15185810	Accelerating loss of seagrasses across the globe threatens coastal ecosystems.
195	886110227	2/19/2016 19:25:37	1899605610	2/19/2016 19:17:57	false	elite	1	35919516	USA	NY	Rochester	23.92.220.34	yes	3	5	no	0	yes	Coastal ecosystems and the services they provide are adversely affected by a wide variety of human activities. In particular, seagrass meadows are negatively affected by impacts accruing from the billion or more people who live within 50 km of them. Seagrass meadows provide important ecosystem services, including an estimated $1.9 trillion per year in the form of nutrient cycling; an order of mag…	NA	NA	NA	NA	19587236	2009	NA	NA	Proceedings of the National Academy of Sciences of the United States of America	674	NA	NA	NA	NA	NA	NA	NA	NA	NA	NA	NA	NA	NA	87	Waycott	14	15185810	Accelerating loss of seagrasses across the globe threatens coastal ecosystems.
196	886110227	2/19/2016 20:48:25	1899690899	2/19/2016 20:38:57	false	neodev	1	12115558	USA	OH	Hudson	107.9.167.91	no	1	1	yes	0	yes	Coastal ecosystems and the services they provide are adversely affected by a wide variety of human activities. In particular, seagrass meadows are negatively affected by impacts accruing from the billion or more people who live within 50 km of them. Seagrass meadows provide important ecosystem services, including an estimated $1.9 trillion per year in the form of nutrient cycling; an order of mag…	NA	NA	NA	NA	19587236	2009	NA	NA	Proceedings of the National Academy of Sciences of the United States of America	674	NA	NA	NA	NA	NA	NA	NA	NA	NA	NA	NA	NA	NA	87	Waycott	14	15185810	Accelerating loss of seagrasses across the globe threatens coastal ecosystems.
197	886110228	2/19/2016 18:46:59	1899542864	2/19/2016 18:33:05	false	elite	1	35028687	USA	CA	San Jose	23.27.248.75	yes	2	1	no	1	yes	We present a framework for allocating a global carbon reduction target among nations, in which the concept of &quot;common but differentiated responsibilities&quot; refers to the emissions of individuals instead of nations. We use the income distribution of a country to estimate how its fossil fuel CO(2) emissions are distributed among its citizens, from which we build up a global CO(2) distribut…	NA	NA	NA	NA	19581586	2009	NA	NA	Proceedings of the National Academy of Sciences of the United States of America	78	NA	NA	NA	NA	NA	NA	NA	NA	NA	NA	NA	NA	NA	24	Chakravarty	6	6720821	Sharing global CO2 emission reductions among one billion high emitters.
198	886110228	2/19/2016 18:47:05	1899543071	2/19/2016 18:34:42	false	elite	1	36517198	USA	CA	San Jose	23.27.248.75	yes	2	3	no	1	yes	We present a framework for allocating a global carbon reduction target among nations, in which the concept of &quot;common but differentiated responsibilities&quot; refers to the emissions of individuals instead of nations. We use the income distribution of a country to estimate how its fossil fuel CO(2) emissions are distributed among its citizens, from which we build up a global CO(2) distribut…	NA	NA	NA	NA	19581586	2009	NA	NA	Proceedings of the National Academy of Sciences of the United States of America	78	NA	NA	NA	NA	NA	NA	NA	NA	NA	NA	NA	NA	NA	24	Chakravarty	6	6720821	Sharing global CO2 emission reductions among one billion high emitters.
199	886110228	2/19/2016 18:52:36	1899561925	2/19/2016 18:47:47	false	neodev	1	33984573	USA	FL	Naples	216.177.204.120	no	1	1	yes	0	yes	We present a framework for allocating a global carbon reduction target among nations, in which the concept of &quot;common but differentiated responsibilities&quot; refers to the emissions of individuals instead of nations. We use the income distribution of a country to estimate how its fossil fuel CO(2) emissions are distributed among its citizens, from which we build up a global CO(2) distribut…	NA	NA	NA	NA	19581586	2009	NA	NA	Proceedings of the National Academy of Sciences of the United States of America	78	NA	NA	NA	NA	NA	NA	NA	NA	NA	NA	NA	NA	NA	24	Chakravarty	6	6720821	Sharing global CO2 emission reductions among one billion high emitters.
200	886110228	2/19/2016 19:10:51	1899595310	2/19/2016 19:09:16	false	elite	1	36284158	USA	CA	San Jose	136.0.98.144	no	0	2	yes	0	no	We present a framework for allocating a global carbon reduction target among nations, in which the concept of &quot;common but differentiated responsibilities&quot; refers to the emissions of individuals instead of nations. We use the income distribution of a country to estimate how its fossil fuel CO(2) emissions are distributed among its citizens, from which we build up a global CO(2) distribut…	NA	NA	NA	NA	19581586	2009	NA	NA	Proceedings of the National Academy of Sciences of the United States of America	78	NA	NA	NA	NA	NA	NA	NA	NA	NA	NA	NA	NA	NA	24	Chakravarty	6	6720821	Sharing global CO2 emission reductions among one billion high emitters.
201	886110228	2/19/2016 19:31:34	1899610423	2/19/2016 19:20:59	false	clixsense	1	31738779	CAN	ON	Toronto	23.91.150.221	no	0	0	yes	0	yes	We present a framework for allocating a global carbon reduction target among nations, in which the concept of &quot;common but differentiated responsibilities&quot; refers to the emissions of individuals instead of nations. We use the income distribution of a country to estimate how its fossil fuel CO(2) emissions are distributed among its citizens, from which we build up a global CO(2) distribut…	NA	NA	NA	NA	19581586	2009	NA	NA	Proceedings of the National Academy of Sciences of the United States of America	78	NA	NA	NA	NA	NA	NA	NA	NA	NA	NA	NA	NA	NA	24	Chakravarty	6	6720821	Sharing global CO2 emission reductions among one billion high emitters.
202	886110228	2/19/2016 19:34:27	1899613310	2/19/2016 19:29:40	false	elite	1	35919516	USA	NY	Rochester	23.92.220.34	no	3	4	yes	2	yes	We present a framework for allocating a global carbon reduction target among nations, in which the concept of &quot;common but differentiated responsibilities&quot; refers to the emissions of individuals instead of nations. We use the income distribution of a country to estimate how its fossil fuel CO(2) emissions are distributed among its citizens, from which we build up a global CO(2) distribut…	NA	NA	NA	NA	19581586	2009	NA	NA	Proceedings of the National Academy of Sciences of the United States of America	78	NA	NA	NA	NA	NA	NA	NA	NA	NA	NA	NA	NA	NA	24	Chakravarty	6	6720821	Sharing global CO2 emission reductions among one billion high emitters.
203	886110228	2/19/2016 20:55:34	1899695672	2/19/2016 20:49:01	false	neodev	1	12115558	USA	OH	Hudson	107.9.167.91	no	2	0	yes	0	no	We present a framework for allocating a global carbon reduction target among nations, in which the concept of &quot;common but differentiated responsibilities&quot; refers to the emissions of individuals instead of nations. We use the income distribution of a country to estimate how its fossil fuel CO(2) emissions are distributed among its citizens, from which we build up a global CO(2) distribut…	NA	NA	NA	NA	19581586	2009	NA	NA	Proceedings of the National Academy of Sciences of the United States of America	78	NA	NA	NA	NA	NA	NA	NA	NA	NA	NA	NA	NA	NA	24	Chakravarty	6	6720821	Sharing global CO2 emission reductions among one billion high emitters.
204	886110229	2/20/2016 09:38:50	1900155906	2/20/2016 09:15:46	false	elite	1	35921003	USA	NY	Rochester	23.92.223.206	yes	1	1	yes	0	no	Environmental change, including climate change, can cause rapid phenotypic change via both ecological and evolutionary processes. Because ecological and evolutionary dynamics are intimately linked, a major challenge is to identify their relative roles. We exactly decomposed the change in mean body weight in a free-living population of Soay sheep into all the processes that contribute to change. E…	NA	NA	NA	NA	19574350	2009	NA	NA	Science (New York, N.Y.)	122	NA	NA	NA	NA	NA	NA	NA	NA	NA	NA	NA	NA	NA	27	Ozgul	6	15091321	The dynamics of phenotypic change and the shrinking sheep of St. Kilda.
205	886110229	2/20/2016 11:35:43	1900191605	2/20/2016 11:30:50	false	neodev	1	18291435	GBR	C3	Huntingdon	2.125.200.164	no	0	0	yes	0	no	Environmental change, including climate change, can cause rapid phenotypic change via both ecological and evolutionary processes. Because ecological and evolutionary dynamics are intimately linked, a major challenge is to identify their relative roles. We exactly decomposed the change in mean body weight in a free-living population of Soay sheep into all the processes that contribute to change. E…	NA	NA	NA	NA	19574350	2009	NA	NA	Science (New York, N.Y.)	122	NA	NA	NA	NA	NA	NA	NA	NA	NA	NA	NA	NA	NA	27	Ozgul	6	15091321	The dynamics of phenotypic change and the shrinking sheep of St. Kilda.
206	886110229	2/20/2016 13:09:09	1900230194	2/20/2016 12:57:26	false	elite	1	35920592	USA	NY	Rochester	23.92.216.37	yes	1	3	yes	0	no	Environmental change, including climate change, can cause rapid phenotypic change via both ecological and evolutionary processes. Because ecological and evolutionary dynamics are intimately linked, a major challenge is to identify their relative roles. We exactly decomposed the change in mean body weight in a free-living population of Soay sheep into all the processes that contribute to change. E…	NA	NA	NA	NA	19574350	2009	NA	NA	Science (New York, N.Y.)	122	NA	NA	NA	NA	NA	NA	NA	NA	NA	NA	NA	NA	NA	27	Ozgul	6	15091321	The dynamics of phenotypic change and the shrinking sheep of St. Kilda.
207	886110229	2/20/2016 13:33:52	1900237321	2/20/2016 13:25:01	false	prodege	1	35497415	GBR	J5	Whitley Bay	81.135.65.86	no	1	1	yes	0	no	Environmental change, including climate change, can cause rapid phenotypic change via both ecological and evolutionary processes. Because ecological and evolutionary dynamics are intimately linked, a major challenge is to identify their relative roles. We exactly decomposed the change in mean body weight in a free-living population of Soay sheep into all the processes that contribute to change. E…	NA	NA	NA	NA	19574350	2009	NA	NA	Science (New York, N.Y.)	122	NA	NA	NA	NA	NA	NA	NA	NA	NA	NA	NA	NA	NA	27	Ozgul	6	15091321	The dynamics of phenotypic change and the shrinking sheep of St. Kilda.
208	886110229	2/20/2016 18:05:16	1900316910	2/20/2016 17:43:53	false	prodege	1	15925358	CAN	BC	Kamloops	24.70.54.178	no	2	1	yes	0	no	Environmental change, including climate change, can cause rapid phenotypic change via both ecological and evolutionary processes. Because ecological and evolutionary dynamics are intimately linked, a major challenge is to identify their relative roles. We exactly decomposed the change in mean body weight in a free-living population of Soay sheep into all the processes that contribute to change. E…	NA	NA	NA	NA	19574350	2009	NA	NA	Science (New York, N.Y.)	122	NA	NA	NA	NA	NA	NA	NA	NA	NA	NA	NA	NA	NA	27	Ozgul	6	15091321	The dynamics of phenotypic change and the shrinking sheep of St. Kilda.
209	886110229	2/20/2016 20:25:28	1900356542	2/20/2016 20:10:34	false	elite	1	35558469	USA	CA	San Jose	136.0.98.111	yes	2	1	no	1	yes	Environmental change, including climate change, can cause rapid phenotypic change via both ecological and evolutionary processes. Because ecological and evolutionary dynamics are intimately linked, a major challenge is to identify their relative roles. We exactly decomposed the change in mean body weight in a free-living population of Soay sheep into all the processes that contribute to change. E…	NA	NA	NA	NA	19574350	2009	NA	NA	Science (New York, N.Y.)	122	NA	NA	NA	NA	NA	NA	NA	NA	NA	NA	NA	NA	NA	27	Ozgul	6	15091321	The dynamics of phenotypic change and the shrinking sheep of St. Kilda.
210	886110229	2/20/2016 21:29:12	1900386526	2/20/2016 21:22:17	false	prodege	1	2112439	USA	OK	Norman	162.228.151.72	no	1	2	yes	0	no	Environmental change, including climate change, can cause rapid phenotypic change via both ecological and evolutionary processes. Because ecological and evolutionary dynamics are intimately linked, a major challenge is to identify their relative roles. We exactly decomposed the change in mean body weight in a free-living population of Soay sheep into all the processes that contribute to change. E…	NA	NA	NA	NA	19574350	2009	NA	NA	Science (New York, N.Y.)	122	NA	NA	NA	NA	NA	NA	NA	NA	NA	NA	NA	NA	NA	27	Ozgul	6	15091321	The dynamics of phenotypic change and the shrinking sheep of St. Kilda.
211	886110230	2/20/2016 14:04:27	1900246712	2/20/2016 13:51:08	false	elite	1	35920592	USA	NY	Rochester	23.92.216.37	yes	4	4	yes	1	no	From analysis of published global site biomass data (n = 136) from primary forests, we discovered (i) the world's highest known total biomass carbon density (living plus dead) of 1,867 tonnes carbon per ha (average value from 13 sites) occurs in Australian temperate moist Eucalyptus regnans forests, and (ii) average values of the global site biomass data were higher for sampled temperate moist fo…	NA	NA	NA	NA	19553199	2009	NA	NA	Proceedings of the National Academy of Sciences of the United States of America	208	NA	NA	NA	NA	NA	NA	NA	NA	NA	NA	NA	NA	NA	30	Keith	3	15186885	Re-evaluation of forest biomass carbon stocks and lessons from the world's most carbon-dense forests.
212	886110230	2/20/2016 20:30:34	1900357965	2/20/2016 20:22:02	false	prodege	1	35497415	GBR	J5	Whitley Bay	81.135.65.86	yes	5	3	yes	0	no	From analysis of published global site biomass data (n = 136) from primary forests, we discovered (i) the world's highest known total biomass carbon density (living plus dead) of 1,867 tonnes carbon per ha (average value from 13 sites) occurs in Australian temperate moist Eucalyptus regnans forests, and (ii) average values of the global site biomass data were higher for sampled temperate moist fo…	NA	NA	NA	NA	19553199	2009	NA	NA	Proceedings of the National Academy of Sciences of the United States of America	208	NA	NA	NA	NA	NA	NA	NA	NA	NA	NA	NA	NA	NA	30	Keith	3	15186885	Re-evaluation of forest biomass carbon stocks and lessons from the world's most carbon-dense forests.
213	886110230	2/20/2016 20:37:56	1900360232	2/20/2016 20:25:29	false	elite	1	35558469	USA	CA	San Jose	136.0.98.111	yes	2	1	no	1	yes	From analysis of published global site biomass data (n = 136) from primary forests, we discovered (i) the world's highest known total biomass carbon density (living plus dead) of 1,867 tonnes carbon per ha (average value from 13 sites) occurs in Australian temperate moist Eucalyptus regnans forests, and (ii) average values of the global site biomass data were higher for sampled temperate moist fo…	NA	NA	NA	NA	19553199	2009	NA	NA	Proceedings of the National Academy of Sciences of the United States of America	208	NA	NA	NA	NA	NA	NA	NA	NA	NA	NA	NA	NA	NA	30	Keith	3	15186885	Re-evaluation of forest biomass carbon stocks and lessons from the world's most carbon-dense forests.
214	886110230	2/20/2016 21:34:15	1900394838	2/20/2016 21:29:13	false	prodege	1	2112439	USA	OK	Norman	162.228.151.72	yes	2	1	yes	0	no	From analysis of published global site biomass data (n = 136) from primary forests, we discovered (i) the world's highest known total biomass carbon density (living plus dead) of 1,867 tonnes carbon per ha (average value from 13 sites) occurs in Australian temperate moist Eucalyptus regnans forests, and (ii) average values of the global site biomass data were higher for sampled temperate moist fo…	NA	NA	NA	NA	19553199	2009	NA	NA	Proceedings of the National Academy of Sciences of the United States of America	208	NA	NA	NA	NA	NA	NA	NA	NA	NA	NA	NA	NA	NA	30	Keith	3	15186885	Re-evaluation of forest biomass carbon stocks and lessons from the world's most carbon-dense forests.
215	886110230	2/21/2016 04:29:02	1900519680	2/21/2016 04:21:06	false	neodev	1	31463401	USA	CA	San Jose	23.27.45.108	yes	2	4	yes	7	yes	From analysis of published global site biomass data (n = 136) from primary forests, we discovered (i) the world's highest known total biomass carbon density (living plus dead) of 1,867 tonnes carbon per ha (average value from 13 sites) occurs in Australian temperate moist Eucalyptus regnans forests, and (ii) average values of the global site biomass data were higher for sampled temperate moist fo…	NA	NA	NA	NA	19553199	2009	NA	NA	Proceedings of the National Academy of Sciences of the United States of America	208	NA	NA	NA	NA	NA	NA	NA	NA	NA	NA	NA	NA	NA	30	Keith	3	15186885	Re-evaluation of forest biomass carbon stocks and lessons from the world's most carbon-dense forests.
216	886110230	2/21/2016 11:32:34	1900645920	2/21/2016 11:26:32	false	prodege	1	3682947	USA	FL	Palm Bay	50.89.229.115	no	4	2	no	0	yes	From analysis of published global site biomass data (n = 136) from primary forests, we discovered (i) the world's highest known total biomass carbon density (living plus dead) of 1,867 tonnes carbon per ha (average value from 13 sites) occurs in Australian temperate moist Eucalyptus regnans forests, and (ii) average values of the global site biomass data were higher for sampled temperate moist fo…	NA	NA	NA	NA	19553199	2009	NA	NA	Proceedings of the National Academy of Sciences of the United States of America	208	NA	NA	NA	NA	NA	NA	NA	NA	NA	NA	NA	NA	NA	30	Keith	3	15186885	Re-evaluation of forest biomass carbon stocks and lessons from the world's most carbon-dense forests.
217	886110230	2/21/2016 13:53:15	1900712117	2/21/2016 13:46:50	false	gifthunterclub	1	34737109	USA	NA	NA	38.132.106.134	no	1	0	yes	0	no	From analysis of published global site biomass data (n = 136) from primary forests, we discovered (i) the world's highest known total biomass carbon density (living plus dead) of 1,867 tonnes carbon per ha (average value from 13 sites) occurs in Australian temperate moist Eucalyptus regnans forests, and (ii) average values of the global site biomass data were higher for sampled temperate moist fo…	NA	NA	NA	NA	19553199	2009	NA	NA	Proceedings of the National Academy of Sciences of the United States of America	208	NA	NA	NA	NA	NA	NA	NA	NA	NA	NA	NA	NA	NA	30	Keith	3	15186885	Re-evaluation of forest biomass carbon stocks and lessons from the world's most carbon-dense forests.
225	886110235	2/20/2016 09:45:23	1900157835	2/20/2016 09:38:51	false	elite	1	35921003	USA	NY	Rochester	23.92.223.206	yes	5	9	yes	0	yes	Assessing potential future changes in arctic and boreal plant species productivity, ecosystem composition, and canopy complexity is essential for understanding environmental responses under expected altered climate forcing. We examined potential changes in the dominant plant functional types (PFTs) of the sedge tundra, shrub tundra, and boreal forest ecosystems in ecotonal northern Alaska, USA, f…	NA	NA	NA	NA	19544741	2009	NA	NA	Ecological applications : a publication of the Ecological Society of America	91	NA	NA	NA	NA	NA	NA	NA	NA	NA	NA	NA	NA	NA	20	Euskirchen	5	4993745	Changes in vegetation in northern Alaska under scenarios of climate change, 2003-2100: implications for climate feedbacks.
226	886110235	2/20/2016 13:20:26	1900233713	2/20/2016 13:09:11	false	elite	1	35920592	USA	NY	Rochester	23.92.216.37	yes	5	8	yes	1	yes	Assessing potential future changes in arctic and boreal plant species productivity, ecosystem composition, and canopy complexity is essential for understanding environmental responses under expected altered climate forcing. We examined potential changes in the dominant plant functional types (PFTs) of the sedge tundra, shrub tundra, and boreal forest ecosystems in ecotonal northern Alaska, USA, f…	NA	NA	NA	NA	19544741	2009	NA	NA	Ecological applications : a publication of the Ecological Society of America	91	NA	NA	NA	NA	NA	NA	NA	NA	NA	NA	NA	NA	NA	20	Euskirchen	5	4993745	Changes in vegetation in northern Alaska under scenarios of climate change, 2003-2100: implications for climate feedbacks.
227	886110235	2/20/2016 13:41:41	1900240199	2/20/2016 13:33:54	false	prodege	1	35497415	GBR	J5	Whitley Bay	81.135.65.86	no	3	1	yes	0	no	Assessing potential future changes in arctic and boreal plant species productivity, ecosystem composition, and canopy complexity is essential for understanding environmental responses under expected altered climate forcing. We examined potential changes in the dominant plant functional types (PFTs) of the sedge tundra, shrub tundra, and boreal forest ecosystems in ecotonal northern Alaska, USA, f…	NA	NA	NA	NA	19544741	2009	NA	NA	Ecological applications : a publication of the Ecological Society of America	91	NA	NA	NA	NA	NA	NA	NA	NA	NA	NA	NA	NA	NA	20	Euskirchen	5	4993745	Changes in vegetation in northern Alaska under scenarios of climate change, 2003-2100: implications for climate feedbacks.
228	886110235	2/20/2016 20:00:57	1900350150	2/20/2016 19:42:21	false	clixsense	1	19739093	GBR	C1	Bury	81.147.114.157	no	2	5	yes	0	yes	Assessing potential future changes in arctic and boreal plant species productivity, ecosystem composition, and canopy complexity is essential for understanding environmental responses under expected altered climate forcing. We examined potential changes in the dominant plant functional types (PFTs) of the sedge tundra, shrub tundra, and boreal forest ecosystems in ecotonal northern Alaska, USA, f…	NA	NA	NA	NA	19544741	2009	NA	NA	Ecological applications : a publication of the Ecological Society of America	91	NA	NA	NA	NA	NA	NA	NA	NA	NA	NA	NA	NA	NA	20	Euskirchen	5	4993745	Changes in vegetation in northern Alaska under scenarios of climate change, 2003-2100: implications for climate feedbacks.
229	886110235	2/20/2016 20:10:33	1900352934	2/20/2016 19:53:29	false	elite	1	35558469	USA	CA	San Jose	136.0.98.111	yes	1	2	no	1	yes	Assessing potential future changes in arctic and boreal plant species productivity, ecosystem composition, and canopy complexity is essential for understanding environmental responses under expected altered climate forcing. We examined potential changes in the dominant plant functional types (PFTs) of the sedge tundra, shrub tundra, and boreal forest ecosystems in ecotonal northern Alaska, USA, f…	NA	NA	NA	NA	19544741	2009	NA	NA	Ecological applications : a publication of the Ecological Society of America	91	NA	NA	NA	NA	NA	NA	NA	NA	NA	NA	NA	NA	NA	20	Euskirchen	5	4993745	Changes in vegetation in northern Alaska under scenarios of climate change, 2003-2100: implications for climate feedbacks.
230	886110235	2/21/2016 02:25:07	1900479182	2/21/2016 02:24:07	false	neodev	1	33291190	USA	TX	Georgetown	74.192.170.215	yes	5	4	yes	5	yes	Assessing potential future changes in arctic and boreal plant species productivity, ecosystem composition, and canopy complexity is essential for understanding environmental responses under expected altered climate forcing. We examined potential changes in the dominant plant functional types (PFTs) of the sedge tundra, shrub tundra, and boreal forest ecosystems in ecotonal northern Alaska, USA, f…	NA	NA	NA	NA	19544741	2009	NA	NA	Ecological applications : a publication of the Ecological Society of America	91	NA	NA	NA	NA	NA	NA	NA	NA	NA	NA	NA	NA	NA	20	Euskirchen	5	4993745	Changes in vegetation in northern Alaska under scenarios of climate change, 2003-2100: implications for climate feedbacks.
231	886110235	2/21/2016 07:40:05	1900565039	2/21/2016 07:39:17	false	bitcoinget	1	36187884	GBR	NA	NA	31.185.192.128	no	3	2	no	1	no	Assessing potential future changes in arctic and boreal plant species productivity, ecosystem composition, and canopy complexity is essential for understanding environmental responses under expected altered climate forcing. We examined potential changes in the dominant plant functional types (PFTs) of the sedge tundra, shrub tundra, and boreal forest ecosystems in ecotonal northern Alaska, USA, f…	NA	NA	NA	NA	19544741	2009	NA	NA	Ecological applications : a publication of the Ecological Society of America	91	NA	NA	NA	NA	NA	NA	NA	NA	NA	NA	NA	NA	NA	20	Euskirchen	5	4993745	Changes in vegetation in northern Alaska under scenarios of climate change, 2003-2100: implications for climate feedbacks.
232	886110236	2/23/2016 00:28:45	1902315736	2/23/2016 00:15:19	false	instagc	1	36559976	CAN	ON	London	24.156.176.37	no	1	1	yes	0	yes	The purpose of this paper is to quantify climatic controls on the area burned by fire in different vegetation types in the western United States. We demonstrate that wildfire area burned (WFAB) in the American West was controlled by climate during the 20th century (1916-2003). Persistent ecosystem-specific correlations between climate and WFAB are grouped by vegetation type (ecoprovinces). Most m…	NA	NA	NA	NA	19544740	2009	NA	NA	Ecological applications : a publication of the Ecological Society of America	264	NA	NA	NA	NA	NA	NA	NA	NA	NA	NA	NA	NA	NA	34	Littell	4	7011212	Climate and wildfire area burned in western U.S. ecoprovinces, 1916-2003.
233	886110236	2/24/2016 16:51:18	1904119663	2/24/2016 16:37:20	false	clixsense	1	33770399	GBR	NA	NA	82.31.15.204	no	2	2	yes	0	yes	The purpose of this paper is to quantify climatic controls on the area burned by fire in different vegetation types in the western United States. We demonstrate that wildfire area burned (WFAB) in the American West was controlled by climate during the 20th century (1916-2003). Persistent ecosystem-specific correlations between climate and WFAB are grouped by vegetation type (ecoprovinces). Most m…	NA	NA	NA	NA	19544740	2009	NA	NA	Ecological applications : a publication of the Ecological Society of America	264	NA	NA	NA	NA	NA	NA	NA	NA	NA	NA	NA	NA	NA	34	Littell	4	7011212	Climate and wildfire area burned in western U.S. ecoprovinces, 1916-2003.
234	886110236	2/24/2016 18:54:44	1904222780	2/24/2016 18:44:35	false	neodev	1	36605219	USA	CA	San Jose	23.27.245.31	yes	2	1	no	2	yes	The purpose of this paper is to quantify climatic controls on the area burned by fire in different vegetation types in the western United States. We demonstrate that wildfire area burned (WFAB) in the American West was controlled by climate during the 20th century (1916-2003). Persistent ecosystem-specific correlations between climate and WFAB are grouped by vegetation type (ecoprovinces). Most m…	NA	NA	NA	NA	19544740	2009	NA	NA	Ecological applications : a publication of the Ecological Society of America	264	NA	NA	NA	NA	NA	NA	NA	NA	NA	NA	NA	NA	NA	34	Littell	4	7011212	Climate and wildfire area burned in western U.S. ecoprovinces, 1916-2003.
235	886110236	2/24/2016 20:13:34	1904271989	2/24/2016 20:07:53	false	prodege	1	35497415	GBR	J5	Whitley Bay	81.135.65.86	no	2	0	yes	0	yes	The purpose of this paper is to quantify climatic controls on the area burned by fire in different vegetation types in the western United States. We demonstrate that wildfire area burned (WFAB) in the American West was controlled by climate during the 20th century (1916-2003). Persistent ecosystem-specific correlations between climate and WFAB are grouped by vegetation type (ecoprovinces). Most m…	NA	NA	NA	NA	19544740	2009	NA	NA	Ecological applications : a publication of the Ecological Society of America	264	NA	NA	NA	NA	NA	NA	NA	NA	NA	NA	NA	NA	NA	34	Littell	4	7011212	Climate and wildfire area burned in western U.S. ecoprovinces, 1916-2003.
236	886110236	2/24/2016 23:05:14	1904401891	2/24/2016 22:48:22	false	elite	1	36514787	USA	OH	Columbus	216.177.128.151	yes	1	2	no	2	yes	The purpose of this paper is to quantify climatic controls on the area burned by fire in different vegetation types in the western United States. We demonstrate that wildfire area burned (WFAB) in the American West was controlled by climate during the 20th century (1916-2003). Persistent ecosystem-specific correlations between climate and WFAB are grouped by vegetation type (ecoprovinces). Most m…	NA	NA	NA	NA	19544740	2009	NA	NA	Ecological applications : a publication of the Ecological Society of America	264	NA	NA	NA	NA	NA	NA	NA	NA	NA	NA	NA	NA	NA	34	Littell	4	7011212	Climate and wildfire area burned in western U.S. ecoprovinces, 1916-2003.
237	886110236	2/24/2016 23:07:01	1904403332	2/24/2016 22:49:38	false	elite	1	35028687	USA	OH	Columbus	216.177.128.151	yes	1	3	no	2	yes	The purpose of this paper is to quantify climatic controls on the area burned by fire in different vegetation types in the western United States. We demonstrate that wildfire area burned (WFAB) in the American West was controlled by climate during the 20th century (1916-2003). Persistent ecosystem-specific correlations between climate and WFAB are grouped by vegetation type (ecoprovinces). Most m…	NA	NA	NA	NA	19544740	2009	NA	NA	Ecological applications : a publication of the Ecological Society of America	264	NA	NA	NA	NA	NA	NA	NA	NA	NA	NA	NA	NA	NA	34	Littell	4	7011212	Climate and wildfire area burned in western U.S. ecoprovinces, 1916-2003.
238	886110236	2/24/2016 23:19:38	1904421653	2/24/2016 23:03:23	false	elite	1	36517198	USA	OH	Columbus	216.177.128.151	yes	1	1	no	2	yes	The purpose of this paper is to quantify climatic controls on the area burned by fire in different vegetation types in the western United States. We demonstrate that wildfire area burned (WFAB) in the American West was controlled by climate during the 20th century (1916-2003). Persistent ecosystem-specific correlations between climate and WFAB are grouped by vegetation type (ecoprovinces). Most m…	NA	NA	NA	NA	19544740	2009	NA	NA	Ecological applications : a publication of the Ecological Society of America	264	NA	NA	NA	NA	NA	NA	NA	NA	NA	NA	NA	NA	NA	34	Littell	4	7011212	Climate and wildfire area burned in western U.S. ecoprovinces, 1916-2003.
239	886110237	2/20/2016 09:45:23	1900157836	2/20/2016 09:38:51	false	elite	1	35921003	USA	NY	Rochester	23.92.223.206	no	2	1	no	0	no	In the Intergovernmental Panel on Climate Change Fourth Assessment Report, the direct aerosol effect is reported to have a radiative forcing estimate of -0.5 Watt per square meter (W m(-2)), offsetting the warming from CO2 by almost one-third. The uncertainty, however, ranges from -0.9 to -0.1 W m(-2), which is largely due to differences between estimates from global aerosol models and observatio…	NA	NA	NA	NA	19541952	2009	NA	NA	Science (New York, N.Y.)	97	NA	NA	NA	NA	NA	NA	NA	NA	NA	NA	NA	NA	NA	25	Myhre	1	15091176	Consistency between satellite-derived and modeled estimates of the direct aerosol effect.
240	886110237	2/20/2016 13:20:26	1900233709	2/20/2016 13:09:11	false	elite	1	35920592	USA	NY	Rochester	23.92.216.37	yes	1	3	no	0	no	In the Intergovernmental Panel on Climate Change Fourth Assessment Report, the direct aerosol effect is reported to have a radiative forcing estimate of -0.5 Watt per square meter (W m(-2)), offsetting the warming from CO2 by almost one-third. The uncertainty, however, ranges from -0.9 to -0.1 W m(-2), which is largely due to differences between estimates from global aerosol models and observatio…	NA	NA	NA	NA	19541952	2009	NA	NA	Science (New York, N.Y.)	97	NA	NA	NA	NA	NA	NA	NA	NA	NA	NA	NA	NA	NA	25	Myhre	1	15091176	Consistency between satellite-derived and modeled estimates of the direct aerosol effect.
241	886110237	2/20/2016 13:41:41	1900240201	2/20/2016 13:33:54	false	prodege	1	35497415	GBR	J5	Whitley Bay	81.135.65.86	no	1	2	no	1	no	In the Intergovernmental Panel on Climate Change Fourth Assessment Report, the direct aerosol effect is reported to have a radiative forcing estimate of -0.5 Watt per square meter (W m(-2)), offsetting the warming from CO2 by almost one-third. The uncertainty, however, ranges from -0.9 to -0.1 W m(-2), which is largely due to differences between estimates from global aerosol models and observatio…	NA	NA	NA	NA	19541952	2009	NA	NA	Science (New York, N.Y.)	97	NA	NA	NA	NA	NA	NA	NA	NA	NA	NA	NA	NA	NA	25	Myhre	1	15091176	Consistency between satellite-derived and modeled estimates of the direct aerosol effect.
242	886110237	2/20/2016 20:00:57	1900350160	2/20/2016 19:42:21	false	clixsense	1	19739093	GBR	C1	Bury	81.147.114.157	no	0	1	no	0	no	In the Intergovernmental Panel on Climate Change Fourth Assessment Report, the direct aerosol effect is reported to have a radiative forcing estimate of -0.5 Watt per square meter (W m(-2)), offsetting the warming from CO2 by almost one-third. The uncertainty, however, ranges from -0.9 to -0.1 W m(-2), which is largely due to differences between estimates from global aerosol models and observatio…	NA	NA	NA	NA	19541952	2009	NA	NA	Science (New York, N.Y.)	97	NA	NA	NA	NA	NA	NA	NA	NA	NA	NA	NA	NA	NA	25	Myhre	1	15091176	Consistency between satellite-derived and modeled estimates of the direct aerosol effect.
243	886110237	2/20/2016 20:10:33	1900352938	2/20/2016 19:53:29	false	elite	1	35558469	USA	CA	San Jose	136.0.98.111	yes	1	2	no	2	yes	In the Intergovernmental Panel on Climate Change Fourth Assessment Report, the direct aerosol effect is reported to have a radiative forcing estimate of -0.5 Watt per square meter (W m(-2)), offsetting the warming from CO2 by almost one-third. The uncertainty, however, ranges from -0.9 to -0.1 W m(-2), which is largely due to differences between estimates from global aerosol models and observatio…	NA	NA	NA	NA	19541952	2009	NA	NA	Science (New York, N.Y.)	97	NA	NA	NA	NA	NA	NA	NA	NA	NA	NA	NA	NA	NA	25	Myhre	1	15091176	Consistency between satellite-derived and modeled estimates of the direct aerosol effect.
244	886110237	2/21/2016 02:25:07	1900479178	2/21/2016 02:24:07	false	neodev	1	33291190	USA	TX	Georgetown	74.192.170.215	yes	4	0	no	3	no	In the Intergovernmental Panel on Climate Change Fourth Assessment Report, the direct aerosol effect is reported to have a radiative forcing estimate of -0.5 Watt per square meter (W m(-2)), offsetting the warming from CO2 by almost one-third. The uncertainty, however, ranges from -0.9 to -0.1 W m(-2), which is largely due to differences between estimates from global aerosol models and observatio…	NA	NA	NA	NA	19541952	2009	NA	NA	Science (New York, N.Y.)	97	NA	NA	NA	NA	NA	NA	NA	NA	NA	NA	NA	NA	NA	25	Myhre	1	15091176	Consistency between satellite-derived and modeled estimates of the direct aerosol effect.
245	886110237	2/21/2016 07:40:05	1900565041	2/21/2016 07:39:17	false	bitcoinget	1	36187884	GBR	NA	NA	31.185.192.128	no	2	4	no	3	yes	In the Intergovernmental Panel on Climate Change Fourth Assessment Report, the direct aerosol effect is reported to have a radiative forcing estimate of -0.5 Watt per square meter (W m(-2)), offsetting the warming from CO2 by almost one-third. The uncertainty, however, ranges from -0.9 to -0.1 W m(-2), which is largely due to differences between estimates from global aerosol models and observatio…	NA	NA	NA	NA	19541952	2009	NA	NA	Science (New York, N.Y.)	97	NA	NA	NA	NA	NA	NA	NA	NA	NA	NA	NA	NA	NA	25	Myhre	1	15091176	Consistency between satellite-derived and modeled estimates of the direct aerosol effect.
246	886110238	2/19/2016 17:49:08	1899369740	2/19/2016 17:48:08	false	neodev	1	34678114	USA	OH	Columbus	216.177.128.60	yes	5	4	yes	6	yes	Obtaining reliable predictions of species range shifts under climate change is a crucial challenge for ecologists and stakeholders. At the continental scale, niche-based models have been widely used in the last 10 years to predict the potential impacts of climate change on species distributions all over the world, although these models do not include any mechanistic relationships. In contrast, sp…	NA	NA	NA	NA	19537550	2009	NA	NA	Ecology	168	NA	NA	NA	NA	NA	NA	NA	NA	NA	NA	NA	NA	NA	22	Morin	2	45338790	Comparing niche- and process-based models to reduce prediction uncertainty in species range shifts under climate change.
247	886110238	2/19/2016 17:57:11	1899387979	2/19/2016 17:43:17	false	elite	1	36284158	USA	CA	San Jose	136.0.98.144	no	1	1	no	0	yes	Obtaining reliable predictions of species range shifts under climate change is a crucial challenge for ecologists and stakeholders. At the continental scale, niche-based models have been widely used in the last 10 years to predict the potential impacts of climate change on species distributions all over the world, although these models do not include any mechanistic relationships. In contrast, sp…	NA	NA	NA	NA	19537550	2009	NA	NA	Ecology	168	NA	NA	NA	NA	NA	NA	NA	NA	NA	NA	NA	NA	NA	22	Morin	2	45338790	Comparing niche- and process-based models to reduce prediction uncertainty in species range shifts under climate change.
248	886110238	2/19/2016 18:02:57	1899400723	2/19/2016 17:44:06	false	elite	1	36284658	USA	CA	San Jose	136.0.98.144	no	2	3	yes	0	yes	Obtaining reliable predictions of species range shifts under climate change is a crucial challenge for ecologists and stakeholders. At the continental scale, niche-based models have been widely used in the last 10 years to predict the potential impacts of climate change on species distributions all over the world, although these models do not include any mechanistic relationships. In contrast, sp…	NA	NA	NA	NA	19537550	2009	NA	NA	Ecology	168	NA	NA	NA	NA	NA	NA	NA	NA	NA	NA	NA	NA	NA	22	Morin	2	45338790	Comparing niche- and process-based models to reduce prediction uncertainty in species range shifts under climate change.
249	886110238	2/19/2016 18:28:25	1899474939	2/19/2016 18:23:30	false	gifthunterclub	1	35603542	USA	NA	NA	172.164.60.205	yes	2	3	yes	4	yes	Obtaining reliable predictions of species range shifts under climate change is a crucial challenge for ecologists and stakeholders. At the continental scale, niche-based models have been widely used in the last 10 years to predict the potential impacts of climate change on species distributions all over the world, although these models do not include any mechanistic relationships. In contrast, sp…	NA	NA	NA	NA	19537550	2009	NA	NA	Ecology	168	NA	NA	NA	NA	NA	NA	NA	NA	NA	NA	NA	NA	NA	22	Morin	2	45338790	Comparing niche- and process-based models to reduce prediction uncertainty in species range shifts under climate change.
250	886110238	2/19/2016 18:30:46	1899482714	2/19/2016 18:14:17	false	elite	1	36514787	USA	CA	San Jose	23.27.248.200	no	2	1	no	1	yes	Obtaining reliable predictions of species range shifts under climate change is a crucial challenge for ecologists and stakeholders. At the continental scale, niche-based models have been widely used in the last 10 years to predict the potential impacts of climate change on species distributions all over the world, although these models do not include any mechanistic relationships. In contrast, sp…	NA	NA	NA	NA	19537550	2009	NA	NA	Ecology	168	NA	NA	NA	NA	NA	NA	NA	NA	NA	NA	NA	NA	NA	22	Morin	2	45338790	Comparing niche- and process-based models to reduce prediction uncertainty in species range shifts under climate change.
251	886110238	2/19/2016 18:33:03	1899487972	2/19/2016 18:14:40	false	elite	1	35028687	USA	CA	San Jose	23.27.248.200	yes	2	1	no	1	yes	Obtaining reliable predictions of species range shifts under climate change is a crucial challenge for ecologists and stakeholders. At the continental scale, niche-based models have been widely used in the last 10 years to predict the potential impacts of climate change on species distributions all over the world, although these models do not include any mechanistic relationships. In contrast, sp…	NA	NA	NA	NA	19537550	2009	NA	NA	Ecology	168	NA	NA	NA	NA	NA	NA	NA	NA	NA	NA	NA	NA	NA	22	Morin	2	45338790	Comparing niche- and process-based models to reduce prediction uncertainty in species range shifts under climate change.
252	886110238	2/19/2016 18:34:41	1899492606	2/19/2016 18:17:39	false	elite	1	36517198	USA	CA	San Jose	23.27.248.200	yes	1	2	no	1	yes	Obtaining reliable predictions of species range shifts under climate change is a crucial challenge for ecologists and stakeholders. At the continental scale, niche-based models have been widely used in the last 10 years to predict the potential impacts of climate change on species distributions all over the world, although these models do not include any mechanistic relationships. In contrast, sp…	NA	NA	NA	NA	19537550	2009	NA	NA	Ecology	168	NA	NA	NA	NA	NA	NA	NA	NA	NA	NA	NA	NA	NA	22	Morin	2	45338790	Comparing niche- and process-based models to reduce prediction uncertainty in species range shifts under climate change.
253	886110239	2/19/2016 20:02:52	1899656674	2/19/2016 19:57:29	false	clixsense	1	31738779	CAN	ON	Toronto	23.91.150.221	no	0	1	yes	0	no	The global temperature response to increasing atmospheric CO(2) is often quantified by metrics such as equilibrium climate sensitivity and transient climate response. These approaches, however, do not account for carbon cycle feedbacks and therefore do not fully represent the net response of the Earth system to anthropogenic CO(2) emissions. Climate-carbon modelling experiments have shown that: (…	NA	NA	NA	NA	19516338	2009	NA	NA	Nature	160	NA	NA	NA	NA	NA	NA	NA	NA	NA	NA	NA	NA	NA	26	Matthews	4	45912377	The proportionality of global warming to cumulative carbon emissions.
254	886110239	2/20/2016 02:01:18	1899962659	2/20/2016 01:59:51	false	neodev	1	35711670	GBR	NA	NA	193.109.199.221	yes	4	3	yes	4	yes	The global temperature response to increasing atmospheric CO(2) is often quantified by metrics such as equilibrium climate sensitivity and transient climate response. These approaches, however, do not account for carbon cycle feedbacks and therefore do not fully represent the net response of the Earth system to anthropogenic CO(2) emissions. Climate-carbon modelling experiments have shown that: (…	NA	NA	NA	NA	19516338	2009	NA	NA	Nature	160	NA	NA	NA	NA	NA	NA	NA	NA	NA	NA	NA	NA	NA	26	Matthews	4	45912377	The proportionality of global warming to cumulative carbon emissions.
255	886110239	2/20/2016 08:06:03	1900130086	2/20/2016 08:01:22	false	elite	1	35919945	USA	NY	Rochester	104.152.190.166	yes	3	3	yes	1	yes	The global temperature response to increasing atmospheric CO(2) is often quantified by metrics such as equilibrium climate sensitivity and transient climate response. These approaches, however, do not account for carbon cycle feedbacks and therefore do not fully represent the net response of the Earth system to anthropogenic CO(2) emissions. Climate-carbon modelling experiments have shown that: (…	NA	NA	NA	NA	19516338	2009	NA	NA	Nature	160	NA	NA	NA	NA	NA	NA	NA	NA	NA	NA	NA	NA	NA	26	Matthews	4	45912377	The proportionality of global warming to cumulative carbon emissions.
256	886110239	2/20/2016 08:10:37	1900131416	2/20/2016 08:08:26	false	elite	1	35959061	USA	NY	New York	192.241.181.250	no	7	4	no	2	no	The global temperature response to increasing atmospheric CO(2) is often quantified by metrics such as equilibrium climate sensitivity and transient climate response. These approaches, however, do not account for carbon cycle feedbacks and therefore do not fully represent the net response of the Earth system to anthropogenic CO(2) emissions. Climate-carbon modelling experiments have shown that: (…	NA	NA	NA	NA	19516338	2009	NA	NA	Nature	160	NA	NA	NA	NA	NA	NA	NA	NA	NA	NA	NA	NA	NA	26	Matthews	4	45912377	The proportionality of global warming to cumulative carbon emissions.
257	886110239	2/20/2016 08:29:48	1900136960	2/20/2016 08:28:35	false	elite	1	36461899	USA	NY	New York	192.241.181.250	no	4	6	yes	4	yes	The global temperature response to increasing atmospheric CO(2) is often quantified by metrics such as equilibrium climate sensitivity and transient climate response. These approaches, however, do not account for carbon cycle feedbacks and therefore do not fully represent the net response of the Earth system to anthropogenic CO(2) emissions. Climate-carbon modelling experiments have shown that: (…	NA	NA	NA	NA	19516338	2009	NA	NA	Nature	160	NA	NA	NA	NA	NA	NA	NA	NA	NA	NA	NA	NA	NA	26	Matthews	4	45912377	The proportionality of global warming to cumulative carbon emissions.
258	886110239	2/20/2016 08:43:00	1900140685	2/20/2016 08:41:45	false	neodev	1	34510906	USA	NY	New York	192.241.181.250	no	3	4	no	4	no	The global temperature response to increasing atmospheric CO(2) is often quantified by metrics such as equilibrium climate sensitivity and transient climate response. These approaches, however, do not account for carbon cycle feedbacks and therefore do not fully represent the net response of the Earth system to anthropogenic CO(2) emissions. Climate-carbon modelling experiments have shown that: (…	NA	NA	NA	NA	19516338	2009	NA	NA	Nature	160	NA	NA	NA	NA	NA	NA	NA	NA	NA	NA	NA	NA	NA	26	Matthews	4	45912377	The proportionality of global warming to cumulative carbon emissions.
259	886110239	2/20/2016 08:55:35	1900144343	2/20/2016 08:31:33	false	elite	1	35921003	USA	NY	Rochester	23.92.223.206	yes	3	4	yes	2	no	The global temperature response to increasing atmospheric CO(2) is often quantified by metrics such as equilibrium climate sensitivity and transient climate response. These approaches, however, do not account for carbon cycle feedbacks and therefore do not fully represent the net response of the Earth system to anthropogenic CO(2) emissions. Climate-carbon modelling experiments have shown that: (…	NA	NA	NA	NA	19516338	2009	NA	NA	Nature	160	NA	NA	NA	NA	NA	NA	NA	NA	NA	NA	NA	NA	NA	26	Matthews	4	45912377	The proportionality of global warming to cumulative carbon emissions.
260	886110240	2/19/2016 18:08:45	1899413106	2/19/2016 18:02:58	false	elite	1	36284658	USA	CA	San Jose	136.0.98.144	no	1	2	yes	0	no	Managed relocation (MR) has rapidly emerged as a potential intervention strategy in the toolbox of biodiversity management under climate change. Previous authors have suggested that MR (also referred to as assisted colonization, assisted migration, or assisted translocation) could be a last-alternative option after interrogating a linear decision tree. We argue that numerous interacting and value…	NA	NA	NA	NA	19509337	2009	NA	NA	Proceedings of the National Academy of Sciences of the United States of America	158	NA	NA	NA	NA	NA	NA	NA	NA	NA	NA	NA	NA	NA	26	Richardson	22	6788712	Multidimensional evaluation of managed relocation.
261	886110240	2/19/2016 18:12:24	1899421976	2/19/2016 17:57:12	false	elite	1	36284158	USA	CA	San Jose	136.0.98.144	no	2	1	no	0	no	Managed relocation (MR) has rapidly emerged as a potential intervention strategy in the toolbox of biodiversity management under climate change. Previous authors have suggested that MR (also referred to as assisted colonization, assisted migration, or assisted translocation) could be a last-alternative option after interrogating a linear decision tree. We argue that numerous interacting and value…	NA	NA	NA	NA	19509337	2009	NA	NA	Proceedings of the National Academy of Sciences of the United States of America	158	NA	NA	NA	NA	NA	NA	NA	NA	NA	NA	NA	NA	NA	26	Richardson	22	6788712	Multidimensional evaluation of managed relocation.
262	886110240	2/19/2016 18:14:15	1899427175	2/19/2016 17:53:48	false	elite	1	36514787	USA	CA	San Jose	23.27.248.200	yes	2	3	no	1	yes	Managed relocation (MR) has rapidly emerged as a potential intervention strategy in the toolbox of biodiversity management under climate change. Previous authors have suggested that MR (also referred to as assisted colonization, assisted migration, or assisted translocation) could be a last-alternative option after interrogating a linear decision tree. We argue that numerous interacting and value…	NA	NA	NA	NA	19509337	2009	NA	NA	Proceedings of the National Academy of Sciences of the United States of America	158	NA	NA	NA	NA	NA	NA	NA	NA	NA	NA	NA	NA	NA	26	Richardson	22	6788712	Multidimensional evaluation of managed relocation.
263	886110240	2/19/2016 18:14:39	1899428288	2/19/2016 17:55:33	false	elite	1	35028687	USA	CA	San Jose	23.27.248.200	no	2	1	no	1	yes	Managed relocation (MR) has rapidly emerged as a potential intervention strategy in the toolbox of biodiversity management under climate change. Previous authors have suggested that MR (also referred to as assisted colonization, assisted migration, or assisted translocation) could be a last-alternative option after interrogating a linear decision tree. We argue that numerous interacting and value…	NA	NA	NA	NA	19509337	2009	NA	NA	Proceedings of the National Academy of Sciences of the United States of America	158	NA	NA	NA	NA	NA	NA	NA	NA	NA	NA	NA	NA	NA	26	Richardson	22	6788712	Multidimensional evaluation of managed relocation.
264	886110240	2/19/2016 18:17:38	1899437733	2/19/2016 17:55:03	false	elite	1	36517198	USA	CA	San Jose	23.27.248.200	yes	2	2	no	1	yes	Managed relocation (MR) has rapidly emerged as a potential intervention strategy in the toolbox of biodiversity management under climate change. Previous authors have suggested that MR (also referred to as assisted colonization, assisted migration, or assisted translocation) could be a last-alternative option after interrogating a linear decision tree. We argue that numerous interacting and value…	NA	NA	NA	NA	19509337	2009	NA	NA	Proceedings of the National Academy of Sciences of the United States of America	158	NA	NA	NA	NA	NA	NA	NA	NA	NA	NA	NA	NA	NA	26	Richardson	22	6788712	Multidimensional evaluation of managed relocation.
265	886110240	2/19/2016 19:25:37	1899605611	2/19/2016 19:17:57	false	elite	1	35919516	USA	NY	Rochester	23.92.220.34	no	4	6	yes	0	no	Managed relocation (MR) has rapidly emerged as a potential intervention strategy in the toolbox of biodiversity management under climate change. Previous authors have suggested that MR (also referred to as assisted colonization, assisted migration, or assisted translocation) could be a last-alternative option after interrogating a linear decision tree. We argue that numerous interacting and value…	NA	NA	NA	NA	19509337	2009	NA	NA	Proceedings of the National Academy of Sciences of the United States of America	158	NA	NA	NA	NA	NA	NA	NA	NA	NA	NA	NA	NA	NA	26	Richardson	22	6788712	Multidimensional evaluation of managed relocation.
266	886110240	2/19/2016 20:48:25	1899690912	2/19/2016 20:38:57	false	neodev	1	12115558	USA	OH	Hudson	107.9.167.91	no	0	1	yes	0	no	Managed relocation (MR) has rapidly emerged as a potential intervention strategy in the toolbox of biodiversity management under climate change. Previous authors have suggested that MR (also referred to as assisted colonization, assisted migration, or assisted translocation) could be a last-alternative option after interrogating a linear decision tree. We argue that numerous interacting and value…	NA	NA	NA	NA	19509337	2009	NA	NA	Proceedings of the National Academy of Sciences of the United States of America	158	NA	NA	NA	NA	NA	NA	NA	NA	NA	NA	NA	NA	NA	26	Richardson	22	6788712	Multidimensional evaluation of managed relocation.
274	886110243	2/19/2016 17:49:08	1899369739	2/19/2016 17:48:08	false	neodev	1	34678114	USA	OH	Columbus	216.177.128.60	yes	5	5	yes	6	no	Permafrost soils in boreal and Arctic ecosystems store almost twice as much carbon as is currently present in the atmosphere. Permafrost thaw and the microbial decomposition of previously frozen organic carbon is considered one of the most likely positive climate feedbacks from terrestrial ecosystems to the atmosphere in a warmer world. The rate of carbon release from permafrost soils is highly u…	NA	NA	NA	NA	19478781	2009	NA	NA	Nature	357	NA	NA	NA	NA	NA	NA	NA	NA	NA	NA	NA	NA	NA	67	Schuur	6	11749499	The effect of permafrost thaw on old carbon release and net carbon exchange from tundra.
275	886110243	2/19/2016 17:57:11	1899387980	2/19/2016 17:43:17	false	elite	1	36284158	USA	CA	San Jose	136.0.98.144	no	0	1	yes	0	yes	Permafrost soils in boreal and Arctic ecosystems store almost twice as much carbon as is currently present in the atmosphere. Permafrost thaw and the microbial decomposition of previously frozen organic carbon is considered one of the most likely positive climate feedbacks from terrestrial ecosystems to the atmosphere in a warmer world. The rate of carbon release from permafrost soils is highly u…	NA	NA	NA	NA	19478781	2009	NA	NA	Nature	357	NA	NA	NA	NA	NA	NA	NA	NA	NA	NA	NA	NA	NA	67	Schuur	6	11749499	The effect of permafrost thaw on old carbon release and net carbon exchange from tundra.
276	886110243	2/19/2016 18:02:57	1899400727	2/19/2016 17:44:06	false	elite	1	36284658	USA	CA	San Jose	136.0.98.144	no	1	2	yes	0	yes	Permafrost soils in boreal and Arctic ecosystems store almost twice as much carbon as is currently present in the atmosphere. Permafrost thaw and the microbial decomposition of previously frozen organic carbon is considered one of the most likely positive climate feedbacks from terrestrial ecosystems to the atmosphere in a warmer world. The rate of carbon release from permafrost soils is highly u…	NA	NA	NA	NA	19478781	2009	NA	NA	Nature	357	NA	NA	NA	NA	NA	NA	NA	NA	NA	NA	NA	NA	NA	67	Schuur	6	11749499	The effect of permafrost thaw on old carbon release and net carbon exchange from tundra.
277	886110243	2/19/2016 18:28:25	1899474942	2/19/2016 18:23:30	false	gifthunterclub	1	35603542	USA	NA	NA	172.164.60.205	yes	3	6	yes	4	yes	Permafrost soils in boreal and Arctic ecosystems store almost twice as much carbon as is currently present in the atmosphere. Permafrost thaw and the microbial decomposition of previously frozen organic carbon is considered one of the most likely positive climate feedbacks from terrestrial ecosystems to the atmosphere in a warmer world. The rate of carbon release from permafrost soils is highly u…	NA	NA	NA	NA	19478781	2009	NA	NA	Nature	357	NA	NA	NA	NA	NA	NA	NA	NA	NA	NA	NA	NA	NA	67	Schuur	6	11749499	The effect of permafrost thaw on old carbon release and net carbon exchange from tundra.
278	886110243	2/19/2016 18:30:46	1899482718	2/19/2016 18:14:17	false	elite	1	36514787	USA	CA	San Jose	23.27.248.200	yes	2	3	no	1	yes	Permafrost soils in boreal and Arctic ecosystems store almost twice as much carbon as is currently present in the atmosphere. Permafrost thaw and the microbial decomposition of previously frozen organic carbon is considered one of the most likely positive climate feedbacks from terrestrial ecosystems to the atmosphere in a warmer world. The rate of carbon release from permafrost soils is highly u…	NA	NA	NA	NA	19478781	2009	NA	NA	Nature	357	NA	NA	NA	NA	NA	NA	NA	NA	NA	NA	NA	NA	NA	67	Schuur	6	11749499	The effect of permafrost thaw on old carbon release and net carbon exchange from tundra.
279	886110243	2/19/2016 18:33:03	1899487967	2/19/2016 18:14:40	false	elite	1	35028687	USA	CA	San Jose	23.27.248.200	yes	2	1	no	3	yes	Permafrost soils in boreal and Arctic ecosystems store almost twice as much carbon as is currently present in the atmosphere. Permafrost thaw and the microbial decomposition of previously frozen organic carbon is considered one of the most likely positive climate feedbacks from terrestrial ecosystems to the atmosphere in a warmer world. The rate of carbon release from permafrost soils is highly u…	NA	NA	NA	NA	19478781	2009	NA	NA	Nature	357	NA	NA	NA	NA	NA	NA	NA	NA	NA	NA	NA	NA	NA	67	Schuur	6	11749499	The effect of permafrost thaw on old carbon release and net carbon exchange from tundra.
280	886110243	2/19/2016 18:34:41	1899492601	2/19/2016 18:17:39	false	elite	1	36517198	USA	CA	San Jose	23.27.248.200	yes	2	2	no	1	yes	Permafrost soils in boreal and Arctic ecosystems store almost twice as much carbon as is currently present in the atmosphere. Permafrost thaw and the microbial decomposition of previously frozen organic carbon is considered one of the most likely positive climate feedbacks from terrestrial ecosystems to the atmosphere in a warmer world. The rate of carbon release from permafrost soils is highly u…	NA	NA	NA	NA	19478781	2009	NA	NA	Nature	357	NA	NA	NA	NA	NA	NA	NA	NA	NA	NA	NA	NA	NA	67	Schuur	6	11749499	The effect of permafrost thaw on old carbon release and net carbon exchange from tundra.
281	886110244	2/22/2016 01:22:04	1901361544	2/22/2016 00:58:28	false	elite	1	35621448	USA	CA	San Jose	136.0.98.56	yes	5	4	no	4	yes	The projected global increase in the distribution and prevalence of infectious diseases with climate change suggests a pending societal crisis. The subject is increasingly attracting the attention of health professionals and climate-change scientists, particularly with respect to malaria and other vector-transmitted human diseases. The result has been the emergence of a crisis discipline, reminis…	NA	NA	NA	NA	19449681	2009	NA	NA	Ecology	293	NA	NA	NA	NA	NA	NA	NA	NA	NA	NA	NA	NA	NA	47	Lafferty	1	45338768	The ecology of climate change and infectious diseases.
282	886110244	2/22/2016 09:03:32	1901474339	2/22/2016 08:51:47	false	elite	1	30782237	GBR	H9	London	164.143.240.33	no	1	0	no	0	no	The projected global increase in the distribution and prevalence of infectious diseases with climate change suggests a pending societal crisis. The subject is increasingly attracting the attention of health professionals and climate-change scientists, particularly with respect to malaria and other vector-transmitted human diseases. The result has been the emergence of a crisis discipline, reminis…	NA	NA	NA	NA	19449681	2009	NA	NA	Ecology	293	NA	NA	NA	NA	NA	NA	NA	NA	NA	NA	NA	NA	NA	47	Lafferty	1	45338768	The ecology of climate change and infectious diseases.
283	886110244	2/22/2016 19:39:32	1901958694	2/22/2016 19:24:45	false	clixsense	1	33770399	GBR	NA	NA	82.31.15.204	no	1	2	no	1	no	The projected global increase in the distribution and prevalence of infectious diseases with climate change suggests a pending societal crisis. The subject is increasingly attracting the attention of health professionals and climate-change scientists, particularly with respect to malaria and other vector-transmitted human diseases. The result has been the emergence of a crisis discipline, reminis…	NA	NA	NA	NA	19449681	2009	NA	NA	Ecology	293	NA	NA	NA	NA	NA	NA	NA	NA	NA	NA	NA	NA	NA	47	Lafferty	1	45338768	The ecology of climate change and infectious diseases.
284	886110244	2/22/2016 23:46:03	1902275434	2/22/2016 23:36:46	false	instagc	1	36559976	CAN	ON	London	24.156.176.37	no	4	0	no	0	no	The projected global increase in the distribution and prevalence of infectious diseases with climate change suggests a pending societal crisis. The subject is increasingly attracting the attention of health professionals and climate-change scientists, particularly with respect to malaria and other vector-transmitted human diseases. The result has been the emergence of a crisis discipline, reminis…	NA	NA	NA	NA	19449681	2009	NA	NA	Ecology	293	NA	NA	NA	NA	NA	NA	NA	NA	NA	NA	NA	NA	NA	47	Lafferty	1	45338768	The ecology of climate change and infectious diseases.
285	886110244	2/23/2016 00:25:56	1902312906	2/23/2016 00:24:43	false	tremorgames	1	28394657	USA	MA	Acton	98.110.157.84	no	5	9	yes	4	yes	The projected global increase in the distribution and prevalence of infectious diseases with climate change suggests a pending societal crisis. The subject is increasingly attracting the attention of health professionals and climate-change scientists, particularly with respect to malaria and other vector-transmitted human diseases. The result has been the emergence of a crisis discipline, reminis…	NA	NA	NA	NA	19449681	2009	NA	NA	Ecology	293	NA	NA	NA	NA	NA	NA	NA	NA	NA	NA	NA	NA	NA	47	Lafferty	1	45338768	The ecology of climate change and infectious diseases.
286	886110244	2/23/2016 04:05:01	1902485152	2/23/2016 04:00:31	false	neodev	1	35118307	USA	NY	New York	198.211.98.145	no	2	2	no	0	no	The projected global increase in the distribution and prevalence of infectious diseases with climate change suggests a pending societal crisis. The subject is increasingly attracting the attention of health professionals and climate-change scientists, particularly with respect to malaria and other vector-transmitted human diseases. The result has been the emergence of a crisis discipline, reminis…	NA	NA	NA	NA	19449681	2009	NA	NA	Ecology	293	NA	NA	NA	NA	NA	NA	NA	NA	NA	NA	NA	NA	NA	47	Lafferty	1	45338768	The ecology of climate change and infectious diseases.
287	886110244	2/23/2016 04:42:26	1902499747	2/23/2016 04:40:33	false	neodev	1	35753544	USA	NY	New York	198.211.98.145	no	1	1	no	0	no	The projected global increase in the distribution and prevalence of infectious diseases with climate change suggests a pending societal crisis. The subject is increasingly attracting the attention of health professionals and climate-change scientists, particularly with respect to malaria and other vector-transmitted human diseases. The result has been the emergence of a crisis discipline, reminis…	NA	NA	NA	NA	19449681	2009	NA	NA	Ecology	293	NA	NA	NA	NA	NA	NA	NA	NA	NA	NA	NA	NA	NA	47	Lafferty	1	45338768	The ecology of climate change and infectious diseases.
295	886110247	2/22/2016 00:58:26	1901355202	2/22/2016 00:34:05	false	elite	1	35621448	USA	CA	San Jose	50.118.172.106	yes	4	5	no	4	yes	Regional or local climate change modeling studies currently require starting with a global climate model, then downscaling to the region of interest. How should global models be chosen for such studies, and what effect do such choices have? This question is addressed in the context of a regional climate detection and attribution (D&amp;A) study of January-February-March (JFM) temperature over the…	NA	NA	NA	NA	19439652	2009	NA	NA	Proceedings of the National Academy of Sciences of the United States of America	171	NA	NA	NA	NA	NA	NA	NA	NA	NA	NA	NA	NA	NA	24	Pierce	4	15186935	Selecting global climate models for regional climate change studies.
296	886110247	2/22/2016 08:51:46	1901470565	2/22/2016 08:40:06	false	elite	1	30782237	GBR	H9	London	164.143.240.33	no	4	0	no	0	yes	Regional or local climate change modeling studies currently require starting with a global climate model, then downscaling to the region of interest. How should global models be chosen for such studies, and what effect do such choices have? This question is addressed in the context of a regional climate detection and attribution (D&amp;A) study of January-February-March (JFM) temperature over the…	NA	NA	NA	NA	19439652	2009	NA	NA	Proceedings of the National Academy of Sciences of the United States of America	171	NA	NA	NA	NA	NA	NA	NA	NA	NA	NA	NA	NA	NA	24	Pierce	4	15186935	Selecting global climate models for regional climate change studies.
297	886110247	2/22/2016 17:01:51	1901765190	2/22/2016 16:46:55	false	elite	1	35920592	USA	NY	Rochester	23.92.216.37	yes	4	4	no	0	yes	Regional or local climate change modeling studies currently require starting with a global climate model, then downscaling to the region of interest. How should global models be chosen for such studies, and what effect do such choices have? This question is addressed in the context of a regional climate detection and attribution (D&amp;A) study of January-February-March (JFM) temperature over the…	NA	NA	NA	NA	19439652	2009	NA	NA	Proceedings of the National Academy of Sciences of the United States of America	171	NA	NA	NA	NA	NA	NA	NA	NA	NA	NA	NA	NA	NA	24	Pierce	4	15186935	Selecting global climate models for regional climate change studies.
298	886110247	2/22/2016 18:51:28	1901891127	2/22/2016 18:43:42	false	inboxpounds	1	36564308	GBR	A4	Bath	80.42.148.106	no	4	4	no	0	yes	Regional or local climate change modeling studies currently require starting with a global climate model, then downscaling to the region of interest. How should global models be chosen for such studies, and what effect do such choices have? This question is addressed in the context of a regional climate detection and attribution (D&amp;A) study of January-February-March (JFM) temperature over the…	NA	NA	NA	NA	19439652	2009	NA	NA	Proceedings of the National Academy of Sciences of the United States of America	171	NA	NA	NA	NA	NA	NA	NA	NA	NA	NA	NA	NA	NA	24	Pierce	4	15186935	Selecting global climate models for regional climate change studies.
299	886110247	2/22/2016 19:24:44	1901937083	2/22/2016 19:09:57	false	clixsense	1	33770399	GBR	NA	NA	82.31.15.204	no	4	3	no	0	yes	Regional or local climate change modeling studies currently require starting with a global climate model, then downscaling to the region of interest. How should global models be chosen for such studies, and what effect do such choices have? This question is addressed in the context of a regional climate detection and attribution (D&amp;A) study of January-February-March (JFM) temperature over the…	NA	NA	NA	NA	19439652	2009	NA	NA	Proceedings of the National Academy of Sciences of the United States of America	171	NA	NA	NA	NA	NA	NA	NA	NA	NA	NA	NA	NA	NA	24	Pierce	4	15186935	Selecting global climate models for regional climate change studies.
300	886110247	2/22/2016 20:20:39	1902013084	2/22/2016 20:13:52	false	prodege	1	35497415	GBR	J5	Whitley Bay	81.135.65.86	no	7	1	no	0	no	Regional or local climate change modeling studies currently require starting with a global climate model, then downscaling to the region of interest. How should global models be chosen for such studies, and what effect do such choices have? This question is addressed in the context of a regional climate detection and attribution (D&amp;A) study of January-February-March (JFM) temperature over the…	NA	NA	NA	NA	19439652	2009	NA	NA	Proceedings of the National Academy of Sciences of the United States of America	171	NA	NA	NA	NA	NA	NA	NA	NA	NA	NA	NA	NA	NA	24	Pierce	4	15186935	Selecting global climate models for regional climate change studies.
301	886110247	2/22/2016 21:43:58	1902135023	2/22/2016 21:39:54	false	instagc	1	30323060	USA	NA	NA	184.53.32.186	yes	4	3	no	3	yes	Regional or local climate change modeling studies currently require starting with a global climate model, then downscaling to the region of interest. How should global models be chosen for such studies, and what effect do such choices have? This question is addressed in the context of a regional climate detection and attribution (D&amp;A) study of January-February-March (JFM) temperature over the…	NA	NA	NA	NA	19439652	2009	NA	NA	Proceedings of the National Academy of Sciences of the United States of America	171	NA	NA	NA	NA	NA	NA	NA	NA	NA	NA	NA	NA	NA	24	Pierce	4	15186935	Selecting global climate models for regional climate change studies.
302	886110249	2/22/2016 11:56:13	1901537874	2/22/2016 11:30:34	false	elite	1	30782237	GBR	H9	London	164.143.240.33	no	0	0	yes	0	yes	Large-river delta-front estuaries (LDE) are important interfaces between continents and the oceans for material fluxes that have a global impact on marine biogeochemistry. In this article, we propose that more emphasis should be placed on LDE in future global climate change research. We will use some of the most anthropogenically altered LDE systems in the world, the Mississippi/Atchafalaya River…	NA	NA	NA	NA	19435849	2009	NA	NA	Proceedings of the National Academy of Sciences of the United States of America	124	NA	NA	NA	NA	NA	NA	NA	NA	NA	NA	NA	NA	NA	27	Bianchi	2	15186820	Large-river delta-front estuaries as natural &quot;recorders&quot; of global environmental change.
303	886110249	2/22/2016 20:03:56	1901988240	2/22/2016 19:50:12	false	clixsense	1	33770399	GBR	NA	NA	82.31.15.204	yes	1	0	yes	0	yes	Large-river delta-front estuaries (LDE) are important interfaces between continents and the oceans for material fluxes that have a global impact on marine biogeochemistry. In this article, we propose that more emphasis should be placed on LDE in future global climate change research. We will use some of the most anthropogenically altered LDE systems in the world, the Mississippi/Atchafalaya River…	NA	NA	NA	NA	19435849	2009	NA	NA	Proceedings of the National Academy of Sciences of the United States of America	124	NA	NA	NA	NA	NA	NA	NA	NA	NA	NA	NA	NA	NA	27	Bianchi	2	15186820	Large-river delta-front estuaries as natural &quot;recorders&quot; of global environmental change.
304	886110249	2/23/2016 00:08:00	1902296412	2/22/2016 23:56:34	false	instagc	1	36559976	CAN	ON	London	24.156.176.37	no	1	2	yes	0	yes	Large-river delta-front estuaries (LDE) are important interfaces between continents and the oceans for material fluxes that have a global impact on marine biogeochemistry. In this article, we propose that more emphasis should be placed on LDE in future global climate change research. We will use some of the most anthropogenically altered LDE systems in the world, the Mississippi/Atchafalaya River…	NA	NA	NA	NA	19435849	2009	NA	NA	Proceedings of the National Academy of Sciences of the United States of America	124	NA	NA	NA	NA	NA	NA	NA	NA	NA	NA	NA	NA	NA	27	Bianchi	2	15186820	Large-river delta-front estuaries as natural &quot;recorders&quot; of global environmental change.
305	886110249	2/23/2016 05:22:38	1902518554	2/23/2016 05:19:32	false	neodev	1	34779187	USA	NY	New York	198.211.98.145	no	2	2	no	0	no	Large-river delta-front estuaries (LDE) are important interfaces between continents and the oceans for material fluxes that have a global impact on marine biogeochemistry. In this article, we propose that more emphasis should be placed on LDE in future global climate change research. We will use some of the most anthropogenically altered LDE systems in the world, the Mississippi/Atchafalaya River…	NA	NA	NA	NA	19435849	2009	NA	NA	Proceedings of the National Academy of Sciences of the United States of America	124	NA	NA	NA	NA	NA	NA	NA	NA	NA	NA	NA	NA	NA	27	Bianchi	2	15186820	Large-river delta-front estuaries as natural &quot;recorders&quot; of global environmental change.
306	886110249	2/23/2016 18:20:04	1903072994	2/23/2016 18:16:14	false	prodege	1	15287417	CAN	ON	Burlington	209.171.47.69	no	1	1	yes	1	no	Large-river delta-front estuaries (LDE) are important interfaces between continents and the oceans for material fluxes that have a global impact on marine biogeochemistry. In this article, we propose that more emphasis should be placed on LDE in future global climate change research. We will use some of the most anthropogenically altered LDE systems in the world, the Mississippi/Atchafalaya River…	NA	NA	NA	NA	19435849	2009	NA	NA	Proceedings of the National Academy of Sciences of the United States of America	124	NA	NA	NA	NA	NA	NA	NA	NA	NA	NA	NA	NA	NA	27	Bianchi	2	15186820	Large-river delta-front estuaries as natural &quot;recorders&quot; of global environmental change.
307	886110249	2/23/2016 19:15:37	1903169185	2/23/2016 19:13:11	false	prodege	1	32953604	USA	NY	New York	69.74.29.254	yes	3	5	no	0	yes	Large-river delta-front estuaries (LDE) are important interfaces between continents and the oceans for material fluxes that have a global impact on marine biogeochemistry. In this article, we propose that more emphasis should be placed on LDE in future global climate change research. We will use some of the most anthropogenically altered LDE systems in the world, the Mississippi/Atchafalaya River…	NA	NA	NA	NA	19435849	2009	NA	NA	Proceedings of the National Academy of Sciences of the United States of America	124	NA	NA	NA	NA	NA	NA	NA	NA	NA	NA	NA	NA	NA	27	Bianchi	2	15186820	Large-river delta-front estuaries as natural &quot;recorders&quot; of global environmental change.
308	886110249	2/24/2016 17:32:44	1904146184	2/24/2016 17:08:53	false	elite	1	36514787	USA	CA	San Jose	136.0.98.113	yes	2	1	no	1	yes	Large-river delta-front estuaries (LDE) are important interfaces between continents and the oceans for material fluxes that have a global impact on marine biogeochemistry. In this article, we propose that more emphasis should be placed on LDE in future global climate change research. We will use some of the most anthropogenically altered LDE systems in the world, the Mississippi/Atchafalaya River…	NA	NA	NA	NA	19435849	2009	NA	NA	Proceedings of the National Academy of Sciences of the United States of America	124	NA	NA	NA	NA	NA	NA	NA	NA	NA	NA	NA	NA	NA	27	Bianchi	2	15186820	Large-river delta-front estuaries as natural &quot;recorders&quot; of global environmental change.
309	886110250	2/21/2016 13:46:50	1900710080	2/21/2016 13:27:54	false	gifthunterclub	1	34737109	USA	NA	NA	38.132.106.134	yes	1	0	no	0	yes	Two forest management objectives being debated in the context of federally managed landscapes in the U.S. Pacific Northwest involve a perceived trade-off between fire restoration and carbon sequestration. The former strategy would reduce fuel (and therefore C) that has accumulated through a century of fire suppression and exclusion which has led to extreme fire risk in some areas. The latter stra…	NA	NA	NA	NA	19425428	2009	NA	NA	Ecological applications : a publication of the Ecological Society of America	69	NA	NA	NA	NA	NA	NA	NA	NA	NA	NA	NA	NA	NA	20	Mitchell	3	5296584	Forest fuel reduction alters fire severity and long-term carbon storage in three Pacific Northwest ecosystems.
310	886110250	2/21/2016 20:07:08	1901106514	2/21/2016 19:49:03	false	prodege	1	29849805	GBR	Z1	Swansea	82.1.37.235	yes	2	1	yes	0	no	Two forest management objectives being debated in the context of federally managed landscapes in the U.S. Pacific Northwest involve a perceived trade-off between fire restoration and carbon sequestration. The former strategy would reduce fuel (and therefore C) that has accumulated through a century of fire suppression and exclusion which has led to extreme fire risk in some areas. The latter stra…	NA	NA	NA	NA	19425428	2009	NA	NA	Ecological applications : a publication of the Ecological Society of America	69	NA	NA	NA	NA	NA	NA	NA	NA	NA	NA	NA	NA	NA	20	Mitchell	3	5296584	Forest fuel reduction alters fire severity and long-term carbon storage in three Pacific Northwest ecosystems.
311	886110250	2/21/2016 21:34:55	1901278159	2/21/2016 21:31:22	false	clixsense	1	26492726	GBR	H3	Leeds	94.8.55.103	yes	1	3	no	2	yes	Two forest management objectives being debated in the context of federally managed landscapes in the U.S. Pacific Northwest involve a perceived trade-off between fire restoration and carbon sequestration. The former strategy would reduce fuel (and therefore C) that has accumulated through a century of fire suppression and exclusion which has led to extreme fire risk in some areas. The latter stra…	NA	NA	NA	NA	19425428	2009	NA	NA	Ecological applications : a publication of the Ecological Society of America	69	NA	NA	NA	NA	NA	NA	NA	NA	NA	NA	NA	NA	NA	20	Mitchell	3	5296584	Forest fuel reduction alters fire severity and long-term carbon storage in three Pacific Northwest ecosystems.
312	886110250	2/21/2016 23:47:13	1901335357	2/21/2016 23:24:29	false	elite	1	35206299	CAN	NS	Yarmouth	24.89.193.131	yes	3	4	yes	0	yes	Two forest management objectives being debated in the context of federally managed landscapes in the U.S. Pacific Northwest involve a perceived trade-off between fire restoration and carbon sequestration. The former strategy would reduce fuel (and therefore C) that has accumulated through a century of fire suppression and exclusion which has led to extreme fire risk in some areas. The latter stra…	NA	NA	NA	NA	19425428	2009	NA	NA	Ecological applications : a publication of the Ecological Society of America	69	NA	NA	NA	NA	NA	NA	NA	NA	NA	NA	NA	NA	NA	20	Mitchell	3	5296584	Forest fuel reduction alters fire severity and long-term carbon storage in three Pacific Northwest ecosystems.
313	886110250	2/22/2016 00:07:34	1901340897	2/21/2016 23:43:10	false	elite	1	35621448	USA	CA	San Jose	136.0.98.145	yes	4	4	no	5	yes	Two forest management objectives being debated in the context of federally managed landscapes in the U.S. Pacific Northwest involve a perceived trade-off between fire restoration and carbon sequestration. The former strategy would reduce fuel (and therefore C) that has accumulated through a century of fire suppression and exclusion which has led to extreme fire risk in some areas. The latter stra…	NA	NA	NA	NA	19425428	2009	NA	NA	Ecological applications : a publication of the Ecological Society of America	69	NA	NA	NA	NA	NA	NA	NA	NA	NA	NA	NA	NA	NA	20	Mitchell	3	5296584	Forest fuel reduction alters fire severity and long-term carbon storage in three Pacific Northwest ecosystems.
314	886110250	2/22/2016 01:22:24	1901361661	2/22/2016 01:17:53	false	elite	1	33237934	USA	NA	NA	172.164.4.134	yes	3	2	yes	4	no	Two forest management objectives being debated in the context of federally managed landscapes in the U.S. Pacific Northwest involve a perceived trade-off between fire restoration and carbon sequestration. The former strategy would reduce fuel (and therefore C) that has accumulated through a century of fire suppression and exclusion which has led to extreme fire risk in some areas. The latter stra…	NA	NA	NA	NA	19425428	2009	NA	NA	Ecological applications : a publication of the Ecological Society of America	69	NA	NA	NA	NA	NA	NA	NA	NA	NA	NA	NA	NA	NA	20	Mitchell	3	5296584	Forest fuel reduction alters fire severity and long-term carbon storage in three Pacific Northwest ecosystems.
315	886110250	2/22/2016 03:09:13	1901391777	2/22/2016 02:58:37	false	prodege	1	2088321	CAN	QC	Verdun	174.93.133.236	yes	2	2	yes	0	no	Two forest management objectives being debated in the context of federally managed landscapes in the U.S. Pacific Northwest involve a perceived trade-off between fire restoration and carbon sequestration. The former strategy would reduce fuel (and therefore C) that has accumulated through a century of fire suppression and exclusion which has led to extreme fire risk in some areas. The latter stra…	NA	NA	NA	NA	19425428	2009	NA	NA	Ecological applications : a publication of the Ecological Society of America	69	NA	NA	NA	NA	NA	NA	NA	NA	NA	NA	NA	NA	NA	20	Mitchell	3	5296584	Forest fuel reduction alters fire severity and long-term carbon storage in three Pacific Northwest ecosystems.
316	886110253	2/22/2016 20:13:53	1902003070	2/22/2016 20:04:03	false	clixsense	1	33770399	GBR	NA	NA	82.31.15.204	no	1	1	yes	0	no	The quantity of land available to grow biofuel crops without affecting food prices or greenhouse gas (GHG) emissions from land conversion is limited. Therefore, bioenergy should maximize land-use efficiency when addressing transportation and climate change goals. Biomass could power either internal combustion or electric vehicles, but the relative land-use efficiency of these two energy pathways …	NA	NA	NA	NA	19423776	2009	NA	NA	Science (New York, N.Y.)	100	NA	NA	NA	NA	NA	NA	NA	NA	NA	NA	NA	NA	NA	35	Campbell	3	15090668	Greater transportation energy and GHG offsets from bioelectricity than ethanol.
317	886110253	2/23/2016 00:15:19	1902302873	2/23/2016 00:08:01	false	instagc	1	36559976	CAN	ON	London	24.156.176.37	no	3	1	no	0	no	The quantity of land available to grow biofuel crops without affecting food prices or greenhouse gas (GHG) emissions from land conversion is limited. Therefore, bioenergy should maximize land-use efficiency when addressing transportation and climate change goals. Biomass could power either internal combustion or electric vehicles, but the relative land-use efficiency of these two energy pathways …	NA	NA	NA	NA	19423776	2009	NA	NA	Science (New York, N.Y.)	100	NA	NA	NA	NA	NA	NA	NA	NA	NA	NA	NA	NA	NA	35	Campbell	3	15090668	Greater transportation energy and GHG offsets from bioelectricity than ethanol.
318	886110253	2/24/2016 16:17:56	1904099222	2/24/2016 16:14:31	false	elite	1	30782237	GBR	H9	London	164.143.240.33	no	2	1	no	0	no	The quantity of land available to grow biofuel crops without affecting food prices or greenhouse gas (GHG) emissions from land conversion is limited. Therefore, bioenergy should maximize land-use efficiency when addressing transportation and climate change goals. Biomass could power either internal combustion or electric vehicles, but the relative land-use efficiency of these two energy pathways …	NA	NA	NA	NA	19423776	2009	NA	NA	Science (New York, N.Y.)	100	NA	NA	NA	NA	NA	NA	NA	NA	NA	NA	NA	NA	NA	35	Campbell	3	15090668	Greater transportation energy and GHG offsets from bioelectricity than ethanol.
319	886110253	2/24/2016 17:33:04	1904146383	2/24/2016 17:10:07	false	elite	1	35028687	USA	CA	San Jose	136.0.98.113	yes	1	2	no	2	yes	The quantity of land available to grow biofuel crops without affecting food prices or greenhouse gas (GHG) emissions from land conversion is limited. Therefore, bioenergy should maximize land-use efficiency when addressing transportation and climate change goals. Biomass could power either internal combustion or electric vehicles, but the relative land-use efficiency of these two energy pathways …	NA	NA	NA	NA	19423776	2009	NA	NA	Science (New York, N.Y.)	100	NA	NA	NA	NA	NA	NA	NA	NA	NA	NA	NA	NA	NA	35	Campbell	3	15090668	Greater transportation energy and GHG offsets from bioelectricity than ethanol.
320	886110253	2/24/2016 17:33:30	1904146643	2/24/2016 17:11:20	false	elite	1	36517198	USA	CA	San Jose	136.0.98.113	yes	2	3	no	1	yes	The quantity of land available to grow biofuel crops without affecting food prices or greenhouse gas (GHG) emissions from land conversion is limited. Therefore, bioenergy should maximize land-use efficiency when addressing transportation and climate change goals. Biomass could power either internal combustion or electric vehicles, but the relative land-use efficiency of these two energy pathways …	NA	NA	NA	NA	19423776	2009	NA	NA	Science (New York, N.Y.)	100	NA	NA	NA	NA	NA	NA	NA	NA	NA	NA	NA	NA	NA	35	Campbell	3	15090668	Greater transportation energy and GHG offsets from bioelectricity than ethanol.
321	886110253	2/24/2016 17:45:58	1904154434	2/24/2016 17:44:47	false	elite	1	35621448	USA	CA	San Jose	136.0.98.193	yes	4	6	no	4	yes	The quantity of land available to grow biofuel crops without affecting food prices or greenhouse gas (GHG) emissions from land conversion is limited. Therefore, bioenergy should maximize land-use efficiency when addressing transportation and climate change goals. Biomass could power either internal combustion or electric vehicles, but the relative land-use efficiency of these two energy pathways …	NA	NA	NA	NA	19423776	2009	NA	NA	Science (New York, N.Y.)	100	NA	NA	NA	NA	NA	NA	NA	NA	NA	NA	NA	NA	NA	35	Campbell	3	15090668	Greater transportation energy and GHG offsets from bioelectricity than ethanol.
322	886110253	2/24/2016 19:06:29	1904231558	2/24/2016 18:54:48	false	neodev	1	36605219	USA	CA	San Jose	23.27.245.31	yes	1	1	no	2	yes	The quantity of land available to grow biofuel crops without affecting food prices or greenhouse gas (GHG) emissions from land conversion is limited. Therefore, bioenergy should maximize land-use efficiency when addressing transportation and climate change goals. Biomass could power either internal combustion or electric vehicles, but the relative land-use efficiency of these two energy pathways …	NA	NA	NA	NA	19423776	2009	NA	NA	Science (New York, N.Y.)	100	NA	NA	NA	NA	NA	NA	NA	NA	NA	NA	NA	NA	NA	35	Campbell	3	15090668	Greater transportation energy and GHG offsets from bioelectricity than ethanol.
323	886110254	2/22/2016 01:22:04	1901361555	2/22/2016 00:58:28	false	elite	1	35621448	USA	CA	San Jose	136.0.98.56	yes	4	4	no	4	yes	Biogenic volatile organic compounds produced by plants are involved in plant growth, development, reproduction and defence. They also function as communication media within plant communities, between plants and between plants and insects. Because of the high chemical reactivity of many of these compounds, coupled with their large mass emission rates from vegetation into the atmosphere, they have …	NA	NA	NA	NA	19422541	2009	NA	NA	The New phytologist	116	NA	NA	NA	NA	NA	NA	NA	NA	NA	NA	NA	NA	NA	22	Laothawornkitkul	4	41512850	Biogenic volatile organic compounds in the Earth system.
324	886110254	2/22/2016 09:03:32	1901474330	2/22/2016 08:51:47	false	elite	1	30782237	GBR	H9	London	164.143.240.33	no	1	2	no	0	no	Biogenic volatile organic compounds produced by plants are involved in plant growth, development, reproduction and defence. They also function as communication media within plant communities, between plants and between plants and insects. Because of the high chemical reactivity of many of these compounds, coupled with their large mass emission rates from vegetation into the atmosphere, they have …	NA	NA	NA	NA	19422541	2009	NA	NA	The New phytologist	116	NA	NA	NA	NA	NA	NA	NA	NA	NA	NA	NA	NA	NA	22	Laothawornkitkul	4	41512850	Biogenic volatile organic compounds in the Earth system.
325	886110254	2/22/2016 19:39:32	1901958695	2/22/2016 19:24:45	false	clixsense	1	33770399	GBR	NA	NA	82.31.15.204	no	1	3	no	0	no	Biogenic volatile organic compounds produced by plants are involved in plant growth, development, reproduction and defence. They also function as communication media within plant communities, between plants and between plants and insects. Because of the high chemical reactivity of many of these compounds, coupled with their large mass emission rates from vegetation into the atmosphere, they have …	NA	NA	NA	NA	19422541	2009	NA	NA	The New phytologist	116	NA	NA	NA	NA	NA	NA	NA	NA	NA	NA	NA	NA	NA	22	Laothawornkitkul	4	41512850	Biogenic volatile organic compounds in the Earth system.
326	886110254	2/22/2016 23:46:03	1902275425	2/22/2016 23:36:46	false	instagc	1	36559976	CAN	ON	London	24.156.176.37	no	2	4	no	0	no	Biogenic volatile organic compounds produced by plants are involved in plant growth, development, reproduction and defence. They also function as communication media within plant communities, between plants and between plants and insects. Because of the high chemical reactivity of many of these compounds, coupled with their large mass emission rates from vegetation into the atmosphere, they have …	NA	NA	NA	NA	19422541	2009	NA	NA	The New phytologist	116	NA	NA	NA	NA	NA	NA	NA	NA	NA	NA	NA	NA	NA	22	Laothawornkitkul	4	41512850	Biogenic volatile organic compounds in the Earth system.
327	886110254	2/23/2016 00:25:56	1902312907	2/23/2016 00:24:43	false	tremorgames	1	28394657	USA	MA	Acton	98.110.157.84	no	5	9	no	5	yes	Biogenic volatile organic compounds produced by plants are involved in plant growth, development, reproduction and defence. They also function as communication media within plant communities, between plants and between plants and insects. Because of the high chemical reactivity of many of these compounds, coupled with their large mass emission rates from vegetation into the atmosphere, they have …	NA	NA	NA	NA	19422541	2009	NA	NA	The New phytologist	116	NA	NA	NA	NA	NA	NA	NA	NA	NA	NA	NA	NA	NA	22	Laothawornkitkul	4	41512850	Biogenic volatile organic compounds in the Earth system.
328	886110254	2/23/2016 04:05:01	1902485154	2/23/2016 04:00:31	false	neodev	1	35118307	USA	NY	New York	198.211.98.145	no	1	1	no	0	no	Biogenic volatile organic compounds produced by plants are involved in plant growth, development, reproduction and defence. They also function as communication media within plant communities, between plants and between plants and insects. Because of the high chemical reactivity of many of these compounds, coupled with their large mass emission rates from vegetation into the atmosphere, they have …	NA	NA	NA	NA	19422541	2009	NA	NA	The New phytologist	116	NA	NA	NA	NA	NA	NA	NA	NA	NA	NA	NA	NA	NA	22	Laothawornkitkul	4	41512850	Biogenic volatile organic compounds in the Earth system.
329	886110254	2/23/2016 04:42:26	1902499750	2/23/2016 04:40:33	false	neodev	1	35753544	USA	NY	New York	198.211.98.145	no	1	1	no	0	no	Biogenic volatile organic compounds produced by plants are involved in plant growth, development, reproduction and defence. They also function as communication media within plant communities, between plants and between plants and insects. Because of the high chemical reactivity of many of these compounds, coupled with their large mass emission rates from vegetation into the atmosphere, they have …	NA	NA	NA	NA	19422541	2009	NA	NA	The New phytologist	116	NA	NA	NA	NA	NA	NA	NA	NA	NA	NA	NA	NA	NA	22	Laothawornkitkul	4	41512850	Biogenic volatile organic compounds in the Earth system.
330	886110255	2/20/2016 14:04:27	1900246710	2/20/2016 13:51:08	false	elite	1	35920592	USA	NY	Rochester	23.92.216.37	yes	2	3	no	0	no	A growing body of evidence shows that aboveground and belowground communities and processes are intrinsically linked, and that feedbacks between these subsystems have important implications for community structure and ecosystem functioning. Almost all studies on this topic have been carried out from an empirical perspective and in specific ecological settings or contexts. Belowground interactions…	NA	NA	NA	NA	19412705	2009	NA	NA	Oecologia	107	NA	NA	NA	NA	NA	NA	NA	NA	NA	NA	NA	NA	NA	25	van der Putten	17	13183176	Empirical and theoretical challenges in aboveground-belowground ecology.
331	886110255	2/20/2016 20:30:34	1900357962	2/20/2016 20:22:02	false	prodege	1	35497415	GBR	J5	Whitley Bay	81.135.65.86	no	2	1	yes	0	no	A growing body of evidence shows that aboveground and belowground communities and processes are intrinsically linked, and that feedbacks between these subsystems have important implications for community structure and ecosystem functioning. Almost all studies on this topic have been carried out from an empirical perspective and in specific ecological settings or contexts. Belowground interactions…	NA	NA	NA	NA	19412705	2009	NA	NA	Oecologia	107	NA	NA	NA	NA	NA	NA	NA	NA	NA	NA	NA	NA	NA	25	van der Putten	17	13183176	Empirical and theoretical challenges in aboveground-belowground ecology.
332	886110255	2/20/2016 20:37:56	1900360238	2/20/2016 20:25:29	false	elite	1	35558469	USA	CA	San Jose	136.0.98.111	yes	2	1	no	1	yes	A growing body of evidence shows that aboveground and belowground communities and processes are intrinsically linked, and that feedbacks between these subsystems have important implications for community structure and ecosystem functioning. Almost all studies on this topic have been carried out from an empirical perspective and in specific ecological settings or contexts. Belowground interactions…	NA	NA	NA	NA	19412705	2009	NA	NA	Oecologia	107	NA	NA	NA	NA	NA	NA	NA	NA	NA	NA	NA	NA	NA	25	van der Putten	17	13183176	Empirical and theoretical challenges in aboveground-belowground ecology.
333	886110255	2/20/2016 21:34:15	1900394842	2/20/2016 21:29:13	false	prodege	1	2112439	USA	OK	Norman	162.228.151.72	no	3	2	yes	0	no	A growing body of evidence shows that aboveground and belowground communities and processes are intrinsically linked, and that feedbacks between these subsystems have important implications for community structure and ecosystem functioning. Almost all studies on this topic have been carried out from an empirical perspective and in specific ecological settings or contexts. Belowground interactions…	NA	NA	NA	NA	19412705	2009	NA	NA	Oecologia	107	NA	NA	NA	NA	NA	NA	NA	NA	NA	NA	NA	NA	NA	25	van der Putten	17	13183176	Empirical and theoretical challenges in aboveground-belowground ecology.
334	886110255	2/21/2016 04:29:02	1900519679	2/21/2016 04:21:06	false	neodev	1	31463401	USA	CA	San Jose	23.27.45.108	yes	10	2	yes	0	no	A growing body of evidence shows that aboveground and belowground communities and processes are intrinsically linked, and that feedbacks between these subsystems have important implications for community structure and ecosystem functioning. Almost all studies on this topic have been carried out from an empirical perspective and in specific ecological settings or contexts. Belowground interactions…	NA	NA	NA	NA	19412705	2009	NA	NA	Oecologia	107	NA	NA	NA	NA	NA	NA	NA	NA	NA	NA	NA	NA	NA	25	van der Putten	17	13183176	Empirical and theoretical challenges in aboveground-belowground ecology.
335	886110255	2/21/2016 11:32:34	1900645928	2/21/2016 11:26:32	false	prodege	1	3682947	USA	FL	Palm Bay	50.89.229.115	no	6	5	yes	1	no	A growing body of evidence shows that aboveground and belowground communities and processes are intrinsically linked, and that feedbacks between these subsystems have important implications for community structure and ecosystem functioning. Almost all studies on this topic have been carried out from an empirical perspective and in specific ecological settings or contexts. Belowground interactions…	NA	NA	NA	NA	19412705	2009	NA	NA	Oecologia	107	NA	NA	NA	NA	NA	NA	NA	NA	NA	NA	NA	NA	NA	25	van der Putten	17	13183176	Empirical and theoretical challenges in aboveground-belowground ecology.
336	886110255	2/21/2016 13:53:15	1900712111	2/21/2016 13:46:50	false	gifthunterclub	1	34737109	USA	NA	NA	38.132.106.134	yes	2	0	yes	0	no	A growing body of evidence shows that aboveground and belowground communities and processes are intrinsically linked, and that feedbacks between these subsystems have important implications for community structure and ecosystem functioning. Almost all studies on this topic have been carried out from an empirical perspective and in specific ecological settings or contexts. Belowground interactions…	NA	NA	NA	NA	19412705	2009	NA	NA	Oecologia	107	NA	NA	NA	NA	NA	NA	NA	NA	NA	NA	NA	NA	NA	25	van der Putten	17	13183176	Empirical and theoretical challenges in aboveground-belowground ecology.
337	886110256	2/19/2016 19:50:29	1899636653	2/19/2016 19:44:21	false	elite	1	35919516	USA	NY	Rochester	23.92.220.34	yes	2	3	yes	1	no	Global efforts to mitigate climate change are guided by projections of future temperatures. But the eventual equilibrium global mean temperature associated with a given stabilization level of atmospheric greenhouse gas concentrations remains uncertain, complicating the setting of stabilization targets to avoid potentially dangerous levels of global warming. Similar problems apply to the carbon cy…	NA	NA	NA	NA	19407800	2009	NA	NA	Nature	355	NA	NA	NA	NA	NA	NA	NA	NA	NA	NA	NA	NA	NA	74	Allen	7	5003082	Warming caused by cumulative carbon emissions towards the trillionth tonne.
338	886110256	2/19/2016 19:57:28	1899648641	2/19/2016 19:42:11	false	clixsense	1	31738779	CAN	ON	Toronto	23.91.150.221	no	2	0	yes	0	no	Global efforts to mitigate climate change are guided by projections of future temperatures. But the eventual equilibrium global mean temperature associated with a given stabilization level of atmospheric greenhouse gas concentrations remains uncertain, complicating the setting of stabilization targets to avoid potentially dangerous levels of global warming. Similar problems apply to the carbon cy…	NA	NA	NA	NA	19407800	2009	NA	NA	Nature	355	NA	NA	NA	NA	NA	NA	NA	NA	NA	NA	NA	NA	NA	74	Allen	7	5003082	Warming caused by cumulative carbon emissions towards the trillionth tonne.
339	886110256	2/19/2016 22:58:29	1899821814	2/19/2016 22:54:26	false	prodege	1	21813440	GBR	X5	Cardiff	2.120.49.67	no	0	0	yes	0	no	Global efforts to mitigate climate change are guided by projections of future temperatures. But the eventual equilibrium global mean temperature associated with a given stabilization level of atmospheric greenhouse gas concentrations remains uncertain, complicating the setting of stabilization targets to avoid potentially dangerous levels of global warming. Similar problems apply to the carbon cy…	NA	NA	NA	NA	19407800	2009	NA	NA	Nature	355	NA	NA	NA	NA	NA	NA	NA	NA	NA	NA	NA	NA	NA	74	Allen	7	5003082	Warming caused by cumulative carbon emissions towards the trillionth tonne.
340	886110256	2/20/2016 00:03:57	1899870714	2/19/2016 23:47:01	false	instagc	1	22021201	NZL	G2	Palmerston North	203.114.165.59	no	1	4	yes	0	no	Global efforts to mitigate climate change are guided by projections of future temperatures. But the eventual equilibrium global mean temperature associated with a given stabilization level of atmospheric greenhouse gas concentrations remains uncertain, complicating the setting of stabilization targets to avoid potentially dangerous levels of global warming. Similar problems apply to the carbon cy…	NA	NA	NA	NA	19407800	2009	NA	NA	Nature	355	NA	NA	NA	NA	NA	NA	NA	NA	NA	NA	NA	NA	NA	74	Allen	7	5003082	Warming caused by cumulative carbon emissions towards the trillionth tonne.
341	886110256	2/20/2016 01:45:56	1899944158	2/20/2016 01:42:38	false	neodev	1	35547644	USA	VA	Manassas	207.244.83.211	no	1	0	yes	0	no	Global efforts to mitigate climate change are guided by projections of future temperatures. But the eventual equilibrium global mean temperature associated with a given stabilization level of atmospheric greenhouse gas concentrations remains uncertain, complicating the setting of stabilization targets to avoid potentially dangerous levels of global warming. Similar problems apply to the carbon cy…	NA	NA	NA	NA	19407800	2009	NA	NA	Nature	355	NA	NA	NA	NA	NA	NA	NA	NA	NA	NA	NA	NA	NA	74	Allen	7	5003082	Warming caused by cumulative carbon emissions towards the trillionth tonne.
342	886110256	2/20/2016 02:42:24	1900021089	2/20/2016 02:41:09	false	bitcoinget	1	31256687	USA	NY	Brooklyn	24.146.181.193	yes	0	1	no	2	yes	Global efforts to mitigate climate change are guided by projections of future temperatures. But the eventual equilibrium global mean temperature associated with a given stabilization level of atmospheric greenhouse gas concentrations remains uncertain, complicating the setting of stabilization targets to avoid potentially dangerous levels of global warming. Similar problems apply to the carbon cy…	NA	NA	NA	NA	19407800	2009	NA	NA	Nature	355	NA	NA	NA	NA	NA	NA	NA	NA	NA	NA	NA	NA	NA	74	Allen	7	5003082	Warming caused by cumulative carbon emissions towards the trillionth tonne.
343	886110256	2/20/2016 05:28:09	1900082102	2/20/2016 05:27:14	false	elite	1	34098234	USA	UT	Providence	107.182.226.171	yes	6	2	no	3	yes	Global efforts to mitigate climate change are guided by projections of future temperatures. But the eventual equilibrium global mean temperature associated with a given stabilization level of atmospheric greenhouse gas concentrations remains uncertain, complicating the setting of stabilization targets to avoid potentially dangerous levels of global warming. Similar problems apply to the carbon cy…	NA	NA	NA	NA	19407800	2009	NA	NA	Nature	355	NA	NA	NA	NA	NA	NA	NA	NA	NA	NA	NA	NA	NA	74	Allen	7	5003082	Warming caused by cumulative carbon emissions towards the trillionth tonne.
344	886110257	2/22/2016 11:56:13	1901537878	2/22/2016 11:30:34	false	elite	1	30782237	GBR	H9	London	164.143.240.33	no	1	1	yes	0	yes	More than 100 countries have adopted a global warming limit of 2 degrees C or below (relative to pre-industrial levels) as a guiding principle for mitigation efforts to reduce climate change risks, impacts and damages. However, the greenhouse gas (GHG) emissions corresponding to a specified maximum warming are poorly known owing to uncertainties in the carbon cycle and the climate response. Here …	NA	NA	NA	NA	19407799	2009	NA	NA	Nature	611	NA	NA	NA	NA	NA	NA	NA	NA	NA	NA	NA	NA	NA	99	Meinshausen	8	12910174	Greenhouse-gas emission targets for limiting global warming to 2 degrees C.
345	886110257	2/22/2016 20:03:56	1901988244	2/22/2016 19:50:12	false	clixsense	1	33770399	GBR	NA	NA	82.31.15.204	no	1	0	yes	0	yes	More than 100 countries have adopted a global warming limit of 2 degrees C or below (relative to pre-industrial levels) as a guiding principle for mitigation efforts to reduce climate change risks, impacts and damages. However, the greenhouse gas (GHG) emissions corresponding to a specified maximum warming are poorly known owing to uncertainties in the carbon cycle and the climate response. Here …	NA	NA	NA	NA	19407799	2009	NA	NA	Nature	611	NA	NA	NA	NA	NA	NA	NA	NA	NA	NA	NA	NA	NA	99	Meinshausen	8	12910174	Greenhouse-gas emission targets for limiting global warming to 2 degrees C.
346	886110257	2/23/2016 00:08:00	1902296389	2/22/2016 23:56:34	false	instagc	1	36559976	CAN	ON	London	24.156.176.37	no	2	0	yes	0	yes	More than 100 countries have adopted a global warming limit of 2 degrees C or below (relative to pre-industrial levels) as a guiding principle for mitigation efforts to reduce climate change risks, impacts and damages. However, the greenhouse gas (GHG) emissions corresponding to a specified maximum warming are poorly known owing to uncertainties in the carbon cycle and the climate response. Here …	NA	NA	NA	NA	19407799	2009	NA	NA	Nature	611	NA	NA	NA	NA	NA	NA	NA	NA	NA	NA	NA	NA	NA	99	Meinshausen	8	12910174	Greenhouse-gas emission targets for limiting global warming to 2 degrees C.
347	886110257	2/23/2016 05:22:38	1902518557	2/23/2016 05:19:32	false	neodev	1	34779187	USA	NY	New York	198.211.98.145	no	3	2	yes	0	no	More than 100 countries have adopted a global warming limit of 2 degrees C or below (relative to pre-industrial levels) as a guiding principle for mitigation efforts to reduce climate change risks, impacts and damages. However, the greenhouse gas (GHG) emissions corresponding to a specified maximum warming are poorly known owing to uncertainties in the carbon cycle and the climate response. Here …	NA	NA	NA	NA	19407799	2009	NA	NA	Nature	611	NA	NA	NA	NA	NA	NA	NA	NA	NA	NA	NA	NA	NA	99	Meinshausen	8	12910174	Greenhouse-gas emission targets for limiting global warming to 2 degrees C.
348	886110257	2/23/2016 18:20:04	1903072993	2/23/2016 18:16:14	false	prodege	1	15287417	CAN	ON	Burlington	209.171.47.69	no	0	2	yes	0	yes	More than 100 countries have adopted a global warming limit of 2 degrees C or below (relative to pre-industrial levels) as a guiding principle for mitigation efforts to reduce climate change risks, impacts and damages. However, the greenhouse gas (GHG) emissions corresponding to a specified maximum warming are poorly known owing to uncertainties in the carbon cycle and the climate response. Here …	NA	NA	NA	NA	19407799	2009	NA	NA	Nature	611	NA	NA	NA	NA	NA	NA	NA	NA	NA	NA	NA	NA	NA	99	Meinshausen	8	12910174	Greenhouse-gas emission targets for limiting global warming to 2 degrees C.
349	886110257	2/23/2016 19:15:37	1903169186	2/23/2016 19:13:11	false	prodege	1	32953604	USA	NY	New York	69.74.29.254	no	3	5	no	0	yes	More than 100 countries have adopted a global warming limit of 2 degrees C or below (relative to pre-industrial levels) as a guiding principle for mitigation efforts to reduce climate change risks, impacts and damages. However, the greenhouse gas (GHG) emissions corresponding to a specified maximum warming are poorly known owing to uncertainties in the carbon cycle and the climate response. Here …	NA	NA	NA	NA	19407799	2009	NA	NA	Nature	611	NA	NA	NA	NA	NA	NA	NA	NA	NA	NA	NA	NA	NA	99	Meinshausen	8	12910174	Greenhouse-gas emission targets for limiting global warming to 2 degrees C.
350	886110257	2/24/2016 17:32:44	1904146182	2/24/2016 17:08:53	false	elite	1	36514787	USA	CA	San Jose	136.0.98.113	yes	1	2	no	2	yes	More than 100 countries have adopted a global warming limit of 2 degrees C or below (relative to pre-industrial levels) as a guiding principle for mitigation efforts to reduce climate change risks, impacts and damages. However, the greenhouse gas (GHG) emissions corresponding to a specified maximum warming are poorly known owing to uncertainties in the carbon cycle and the climate response. Here …	NA	NA	NA	NA	19407799	2009	NA	NA	Nature	611	NA	NA	NA	NA	NA	NA	NA	NA	NA	NA	NA	NA	NA	99	Meinshausen	8	12910174	Greenhouse-gas emission targets for limiting global warming to 2 degrees C.
351	886110258	2/23/2016 00:28:45	1902315730	2/23/2016 00:15:19	false	instagc	1	36559976	CAN	ON	London	24.156.176.37	no	4	1	yes	0	yes	Plant photosynthesis tends to increase with irradiance. However, recent theoretical and observational studies have demonstrated that photosynthesis is also more efficient under diffuse light conditions. Changes in cloud cover or atmospheric aerosol loadings, arising from either volcanic or anthropogenic emissions, alter both the total photosynthetically active radiation reaching the surface and t…	NA	NA	NA	NA	19396143	2009	NA	NA	Nature	226	NA	NA	NA	NA	NA	NA	NA	NA	NA	NA	NA	NA	NA	55	Mercado	7	13535278	Impact of changes in diffuse radiation on the global land carbon sink.
352	886110258	2/24/2016 16:51:18	1904119668	2/24/2016 16:37:20	false	clixsense	1	33770399	GBR	NA	NA	82.31.15.204	no	2	1	yes	0	no	Plant photosynthesis tends to increase with irradiance. However, recent theoretical and observational studies have demonstrated that photosynthesis is also more efficient under diffuse light conditions. Changes in cloud cover or atmospheric aerosol loadings, arising from either volcanic or anthropogenic emissions, alter both the total photosynthetically active radiation reaching the surface and t…	NA	NA	NA	NA	19396143	2009	NA	NA	Nature	226	NA	NA	NA	NA	NA	NA	NA	NA	NA	NA	NA	NA	NA	55	Mercado	7	13535278	Impact of changes in diffuse radiation on the global land carbon sink.
353	886110258	2/24/2016 18:54:44	1904222782	2/24/2016 18:44:35	false	neodev	1	36605219	USA	CA	San Jose	23.27.245.31	yes	1	2	no	3	yes	Plant photosynthesis tends to increase with irradiance. However, recent theoretical and observational studies have demonstrated that photosynthesis is also more efficient under diffuse light conditions. Changes in cloud cover or atmospheric aerosol loadings, arising from either volcanic or anthropogenic emissions, alter both the total photosynthetically active radiation reaching the surface and t…	NA	NA	NA	NA	19396143	2009	NA	NA	Nature	226	NA	NA	NA	NA	NA	NA	NA	NA	NA	NA	NA	NA	NA	55	Mercado	7	13535278	Impact of changes in diffuse radiation on the global land carbon sink.
354	886110258	2/24/2016 20:13:34	1904271981	2/24/2016 20:07:53	false	prodege	1	35497415	GBR	J5	Whitley Bay	81.135.65.86	no	2	2	yes	0	yes	Plant photosynthesis tends to increase with irradiance. However, recent theoretical and observational studies have demonstrated that photosynthesis is also more efficient under diffuse light conditions. Changes in cloud cover or atmospheric aerosol loadings, arising from either volcanic or anthropogenic emissions, alter both the total photosynthetically active radiation reaching the surface and t…	NA	NA	NA	NA	19396143	2009	NA	NA	Nature	226	NA	NA	NA	NA	NA	NA	NA	NA	NA	NA	NA	NA	NA	55	Mercado	7	13535278	Impact of changes in diffuse radiation on the global land carbon sink.
355	886110258	2/24/2016 23:05:14	1904401895	2/24/2016 22:48:22	false	elite	1	36514787	USA	OH	Columbus	216.177.128.151	yes	2	1	no	3	yes	Plant photosynthesis tends to increase with irradiance. However, recent theoretical and observational studies have demonstrated that photosynthesis is also more efficient under diffuse light conditions. Changes in cloud cover or atmospheric aerosol loadings, arising from either volcanic or anthropogenic emissions, alter both the total photosynthetically active radiation reaching the surface and t…	NA	NA	NA	NA	19396143	2009	NA	NA	Nature	226	NA	NA	NA	NA	NA	NA	NA	NA	NA	NA	NA	NA	NA	55	Mercado	7	13535278	Impact of changes in diffuse radiation on the global land carbon sink.
356	886110258	2/24/2016 23:07:01	1904403329	2/24/2016 22:49:38	false	elite	1	35028687	USA	OH	Columbus	216.177.128.151	yes	2	4	no	3	yes	Plant photosynthesis tends to increase with irradiance. However, recent theoretical and observational studies have demonstrated that photosynthesis is also more efficient under diffuse light conditions. Changes in cloud cover or atmospheric aerosol loadings, arising from either volcanic or anthropogenic emissions, alter both the total photosynthetically active radiation reaching the surface and t…	NA	NA	NA	NA	19396143	2009	NA	NA	Nature	226	NA	NA	NA	NA	NA	NA	NA	NA	NA	NA	NA	NA	NA	55	Mercado	7	13535278	Impact of changes in diffuse radiation on the global land carbon sink.
357	886110258	2/24/2016 23:19:38	1904421651	2/24/2016 23:03:23	false	elite	1	36517198	USA	OH	Columbus	216.177.128.151	yes	2	1	no	1	yes	Plant photosynthesis tends to increase with irradiance. However, recent theoretical and observational studies have demonstrated that photosynthesis is also more efficient under diffuse light conditions. Changes in cloud cover or atmospheric aerosol loadings, arising from either volcanic or anthropogenic emissions, alter both the total photosynthetically active radiation reaching the surface and t…	NA	NA	NA	NA	19396143	2009	NA	NA	Nature	226	NA	NA	NA	NA	NA	NA	NA	NA	NA	NA	NA	NA	NA	55	Mercado	7	13535278	Impact of changes in diffuse radiation on the global land carbon sink.
358	886110259	2/22/2016 11:56:13	1901537875	2/22/2016 11:30:34	false	elite	1	30782237	GBR	H9	London	164.143.240.33	no	2	2	yes	0	yes	Global terrestrial ecosystems absorbed carbon at a rate of 1-4 Pg yr(-1) during the 1980s and 1990s, offsetting 10-60 per cent of the fossil-fuel emissions. The regional patterns and causes of terrestrial carbon sources and sinks, however, remain uncertain. With increasing scientific and political interest in regional aspects of the global carbon cycle, there is a strong impetus to better underst…	NA	NA	NA	NA	19396142	2009	NA	NA	Nature	314	NA	NA	NA	NA	NA	NA	NA	NA	NA	NA	NA	NA	NA	69	Piao	7	6365942	The carbon balance of terrestrial ecosystems in China.
359	886110259	2/22/2016 20:03:56	1901988243	2/22/2016 19:50:12	false	clixsense	1	33770399	GBR	NA	NA	82.31.15.204	no	3	1	yes	0	yes	Global terrestrial ecosystems absorbed carbon at a rate of 1-4 Pg yr(-1) during the 1980s and 1990s, offsetting 10-60 per cent of the fossil-fuel emissions. The regional patterns and causes of terrestrial carbon sources and sinks, however, remain uncertain. With increasing scientific and political interest in regional aspects of the global carbon cycle, there is a strong impetus to better underst…	NA	NA	NA	NA	19396142	2009	NA	NA	Nature	314	NA	NA	NA	NA	NA	NA	NA	NA	NA	NA	NA	NA	NA	69	Piao	7	6365942	The carbon balance of terrestrial ecosystems in China.
360	886110259	2/23/2016 00:08:00	1902296409	2/22/2016 23:56:34	false	instagc	1	36559976	CAN	ON	London	24.156.176.37	no	6	2	yes	0	yes	Global terrestrial ecosystems absorbed carbon at a rate of 1-4 Pg yr(-1) during the 1980s and 1990s, offsetting 10-60 per cent of the fossil-fuel emissions. The regional patterns and causes of terrestrial carbon sources and sinks, however, remain uncertain. With increasing scientific and political interest in regional aspects of the global carbon cycle, there is a strong impetus to better underst…	NA	NA	NA	NA	19396142	2009	NA	NA	Nature	314	NA	NA	NA	NA	NA	NA	NA	NA	NA	NA	NA	NA	NA	69	Piao	7	6365942	The carbon balance of terrestrial ecosystems in China.
361	886110259	2/23/2016 05:22:38	1902518555	2/23/2016 05:19:32	false	neodev	1	34779187	USA	NY	New York	198.211.98.145	no	2	2	yes	0	no	Global terrestrial ecosystems absorbed carbon at a rate of 1-4 Pg yr(-1) during the 1980s and 1990s, offsetting 10-60 per cent of the fossil-fuel emissions. The regional patterns and causes of terrestrial carbon sources and sinks, however, remain uncertain. With increasing scientific and political interest in regional aspects of the global carbon cycle, there is a strong impetus to better underst…	NA	NA	NA	NA	19396142	2009	NA	NA	Nature	314	NA	NA	NA	NA	NA	NA	NA	NA	NA	NA	NA	NA	NA	69	Piao	7	6365942	The carbon balance of terrestrial ecosystems in China.
362	886110259	2/23/2016 18:20:04	1903072990	2/23/2016 18:16:14	false	prodege	1	15287417	CAN	ON	Burlington	209.171.47.69	no	0	0	yes	2	yes	Global terrestrial ecosystems absorbed carbon at a rate of 1-4 Pg yr(-1) during the 1980s and 1990s, offsetting 10-60 per cent of the fossil-fuel emissions. The regional patterns and causes of terrestrial carbon sources and sinks, however, remain uncertain. With increasing scientific and political interest in regional aspects of the global carbon cycle, there is a strong impetus to better underst…	NA	NA	NA	NA	19396142	2009	NA	NA	Nature	314	NA	NA	NA	NA	NA	NA	NA	NA	NA	NA	NA	NA	NA	69	Piao	7	6365942	The carbon balance of terrestrial ecosystems in China.
363	886110259	2/23/2016 19:15:37	1903169187	2/23/2016 19:13:11	false	prodege	1	32953604	USA	NY	New York	69.74.29.254	yes	2	4	no	0	yes	Global terrestrial ecosystems absorbed carbon at a rate of 1-4 Pg yr(-1) during the 1980s and 1990s, offsetting 10-60 per cent of the fossil-fuel emissions. The regional patterns and causes of terrestrial carbon sources and sinks, however, remain uncertain. With increasing scientific and political interest in regional aspects of the global carbon cycle, there is a strong impetus to better underst…	NA	NA	NA	NA	19396142	2009	NA	NA	Nature	314	NA	NA	NA	NA	NA	NA	NA	NA	NA	NA	NA	NA	NA	69	Piao	7	6365942	The carbon balance of terrestrial ecosystems in China.
364	886110259	2/24/2016 17:32:44	1904146185	2/24/2016 17:08:53	false	elite	1	36514787	USA	CA	San Jose	136.0.98.113	yes	2	1	no	1	yes	Global terrestrial ecosystems absorbed carbon at a rate of 1-4 Pg yr(-1) during the 1980s and 1990s, offsetting 10-60 per cent of the fossil-fuel emissions. The regional patterns and causes of terrestrial carbon sources and sinks, however, remain uncertain. With increasing scientific and political interest in regional aspects of the global carbon cycle, there is a strong impetus to better underst…	NA	NA	NA	NA	19396142	2009	NA	NA	Nature	314	NA	NA	NA	NA	NA	NA	NA	NA	NA	NA	NA	NA	NA	69	Piao	7	6365942	The carbon balance of terrestrial ecosystems in China.
365	886110260	2/19/2016 18:08:45	1899413108	2/19/2016 18:02:58	false	elite	1	36284658	USA	CA	San Jose	136.0.98.144	no	1	1	no	0	no	Fire is a worldwide phenomenon that appears in the geological record soon after the appearance of terrestrial plants. Fire influences global ecosystem patterns and processes, including vegetation distribution and structure, the carbon cycle, and climate. Although humans and fire have always coexisted, our capacity to manage fire remains imperfect and may become more difficult in the future as cli…	NA	NA	NA	NA	19390038	2009	NA	NA	Science (New York, N.Y.)	599	NA	NA	NA	NA	NA	NA	NA	NA	NA	NA	NA	NA	NA	108	Bowman	22	10117755	Fire in the Earth system.
366	886110260	2/19/2016 18:12:24	1899421978	2/19/2016 17:57:12	false	elite	1	36284158	USA	CA	San Jose	136.0.98.144	no	0	1	no	0	no	Fire is a worldwide phenomenon that appears in the geological record soon after the appearance of terrestrial plants. Fire influences global ecosystem patterns and processes, including vegetation distribution and structure, the carbon cycle, and climate. Although humans and fire have always coexisted, our capacity to manage fire remains imperfect and may become more difficult in the future as cli…	NA	NA	NA	NA	19390038	2009	NA	NA	Science (New York, N.Y.)	599	NA	NA	NA	NA	NA	NA	NA	NA	NA	NA	NA	NA	NA	108	Bowman	22	10117755	Fire in the Earth system.
367	886110260	2/19/2016 18:14:15	1899427167	2/19/2016 17:53:48	false	elite	1	36514787	USA	CA	San Jose	23.27.248.200	yes	2	2	no	1	yes	Fire is a worldwide phenomenon that appears in the geological record soon after the appearance of terrestrial plants. Fire influences global ecosystem patterns and processes, including vegetation distribution and structure, the carbon cycle, and climate. Although humans and fire have always coexisted, our capacity to manage fire remains imperfect and may become more difficult in the future as cli…	NA	NA	NA	NA	19390038	2009	NA	NA	Science (New York, N.Y.)	599	NA	NA	NA	NA	NA	NA	NA	NA	NA	NA	NA	NA	NA	108	Bowman	22	10117755	Fire in the Earth system.
368	886110260	2/19/2016 18:14:39	1899428289	2/19/2016 17:55:33	false	elite	1	35028687	USA	CA	San Jose	23.27.248.200	yes	2	3	no	1	yes	Fire is a worldwide phenomenon that appears in the geological record soon after the appearance of terrestrial plants. Fire influences global ecosystem patterns and processes, including vegetation distribution and structure, the carbon cycle, and climate. Although humans and fire have always coexisted, our capacity to manage fire remains imperfect and may become more difficult in the future as cli…	NA	NA	NA	NA	19390038	2009	NA	NA	Science (New York, N.Y.)	599	NA	NA	NA	NA	NA	NA	NA	NA	NA	NA	NA	NA	NA	108	Bowman	22	10117755	Fire in the Earth system.
369	886110260	2/19/2016 18:17:38	1899437727	2/19/2016 17:55:03	false	elite	1	36517198	USA	CA	San Jose	23.27.248.200	yes	3	2	no	1	yes	Fire is a worldwide phenomenon that appears in the geological record soon after the appearance of terrestrial plants. Fire influences global ecosystem patterns and processes, including vegetation distribution and structure, the carbon cycle, and climate. Although humans and fire have always coexisted, our capacity to manage fire remains imperfect and may become more difficult in the future as cli…	NA	NA	NA	NA	19390038	2009	NA	NA	Science (New York, N.Y.)	599	NA	NA	NA	NA	NA	NA	NA	NA	NA	NA	NA	NA	NA	108	Bowman	22	10117755	Fire in the Earth system.
370	886110260	2/19/2016 19:25:37	1899605608	2/19/2016 19:17:57	false	elite	1	35919516	USA	NY	Rochester	23.92.220.34	no	2	3	yes	0	no	Fire is a worldwide phenomenon that appears in the geological record soon after the appearance of terrestrial plants. Fire influences global ecosystem patterns and processes, including vegetation distribution and structure, the carbon cycle, and climate. Although humans and fire have always coexisted, our capacity to manage fire remains imperfect and may become more difficult in the future as cli…	NA	NA	NA	NA	19390038	2009	NA	NA	Science (New York, N.Y.)	599	NA	NA	NA	NA	NA	NA	NA	NA	NA	NA	NA	NA	NA	108	Bowman	22	10117755	Fire in the Earth system.
371	886110260	2/19/2016 20:48:25	1899690898	2/19/2016 20:38:57	false	neodev	1	12115558	USA	OH	Hudson	107.9.167.91	no	2	0	no	0	no	Fire is a worldwide phenomenon that appears in the geological record soon after the appearance of terrestrial plants. Fire influences global ecosystem patterns and processes, including vegetation distribution and structure, the carbon cycle, and climate. Although humans and fire have always coexisted, our capacity to manage fire remains imperfect and may become more difficult in the future as cli…	NA	NA	NA	NA	19390038	2009	NA	NA	Science (New York, N.Y.)	599	NA	NA	NA	NA	NA	NA	NA	NA	NA	NA	NA	NA	NA	108	Bowman	22	10117755	Fire in the Earth system.
372	886110262	2/22/2016 01:22:04	1901361547	2/22/2016 00:58:28	false	elite	1	35621448	USA	CA	San Jose	136.0.98.56	yes	4	5	no	4	yes	The Colorado River supplies water to 27 million users in 7 states and 2 countries and irrigates over 3 million acres of farmland. Global climate models almost unanimously project that human-induced climate change will reduce runoff in this region by 10-30%. This work explores whether currently scheduled future water deliveries from the Colorado River system are sustainable under different climate…	NA	NA	NA	NA	19380718	2009	NA	NA	Proceedings of the National Academy of Sciences of the United States of America	66	NA	NA	NA	NA	NA	NA	NA	NA	NA	NA	NA	NA	NA	20	Barnett	2	15186816	Sustainable water deliveries from the Colorado River in a changing climate.
373	886110262	2/22/2016 09:03:32	1901474342	2/22/2016 08:51:47	false	elite	1	30782237	GBR	H9	London	164.143.240.33	yes	1	0	no	0	yes	The Colorado River supplies water to 27 million users in 7 states and 2 countries and irrigates over 3 million acres of farmland. Global climate models almost unanimously project that human-induced climate change will reduce runoff in this region by 10-30%. This work explores whether currently scheduled future water deliveries from the Colorado River system are sustainable under different climate…	NA	NA	NA	NA	19380718	2009	NA	NA	Proceedings of the National Academy of Sciences of the United States of America	66	NA	NA	NA	NA	NA	NA	NA	NA	NA	NA	NA	NA	NA	20	Barnett	2	15186816	Sustainable water deliveries from the Colorado River in a changing climate.
374	886110262	2/22/2016 19:39:32	1901958685	2/22/2016 19:24:45	false	clixsense	1	33770399	GBR	NA	NA	82.31.15.204	yes	1	1	no	0	yes	The Colorado River supplies water to 27 million users in 7 states and 2 countries and irrigates over 3 million acres of farmland. Global climate models almost unanimously project that human-induced climate change will reduce runoff in this region by 10-30%. This work explores whether currently scheduled future water deliveries from the Colorado River system are sustainable under different climate…	NA	NA	NA	NA	19380718	2009	NA	NA	Proceedings of the National Academy of Sciences of the United States of America	66	NA	NA	NA	NA	NA	NA	NA	NA	NA	NA	NA	NA	NA	20	Barnett	2	15186816	Sustainable water deliveries from the Colorado River in a changing climate.
375	886110262	2/22/2016 23:46:03	1902275431	2/22/2016 23:36:46	false	instagc	1	36559976	CAN	ON	London	24.156.176.37	yes	2	2	no	0	yes	The Colorado River supplies water to 27 million users in 7 states and 2 countries and irrigates over 3 million acres of farmland. Global climate models almost unanimously project that human-induced climate change will reduce runoff in this region by 10-30%. This work explores whether currently scheduled future water deliveries from the Colorado River system are sustainable under different climate…	NA	NA	NA	NA	19380718	2009	NA	NA	Proceedings of the National Academy of Sciences of the United States of America	66	NA	NA	NA	NA	NA	NA	NA	NA	NA	NA	NA	NA	NA	20	Barnett	2	15186816	Sustainable water deliveries from the Colorado River in a changing climate.
376	886110262	2/23/2016 00:25:56	1902312901	2/23/2016 00:24:43	false	tremorgames	1	28394657	USA	MA	Acton	98.110.157.84	no	3	5	yes	2	no	The Colorado River supplies water to 27 million users in 7 states and 2 countries and irrigates over 3 million acres of farmland. Global climate models almost unanimously project that human-induced climate change will reduce runoff in this region by 10-30%. This work explores whether currently scheduled future water deliveries from the Colorado River system are sustainable under different climate…	NA	NA	NA	NA	19380718	2009	NA	NA	Proceedings of the National Academy of Sciences of the United States of America	66	NA	NA	NA	NA	NA	NA	NA	NA	NA	NA	NA	NA	NA	20	Barnett	2	15186816	Sustainable water deliveries from the Colorado River in a changing climate.
377	886110262	2/23/2016 04:05:01	1902485155	2/23/2016 04:00:31	false	neodev	1	35118307	USA	NY	New York	198.211.98.145	no	2	1	no	0	yes	The Colorado River supplies water to 27 million users in 7 states and 2 countries and irrigates over 3 million acres of farmland. Global climate models almost unanimously project that human-induced climate change will reduce runoff in this region by 10-30%. This work explores whether currently scheduled future water deliveries from the Colorado River system are sustainable under different climate…	NA	NA	NA	NA	19380718	2009	NA	NA	Proceedings of the National Academy of Sciences of the United States of America	66	NA	NA	NA	NA	NA	NA	NA	NA	NA	NA	NA	NA	NA	20	Barnett	2	15186816	Sustainable water deliveries from the Colorado River in a changing climate.
378	886110262	2/23/2016 04:42:26	1902499752	2/23/2016 04:40:33	false	neodev	1	35753544	USA	NY	New York	198.211.98.145	no	2	2	no	0	yes	The Colorado River supplies water to 27 million users in 7 states and 2 countries and irrigates over 3 million acres of farmland. Global climate models almost unanimously project that human-induced climate change will reduce runoff in this region by 10-30%. This work explores whether currently scheduled future water deliveries from the Colorado River system are sustainable under different climate…	NA	NA	NA	NA	19380718	2009	NA	NA	Proceedings of the National Academy of Sciences of the United States of America	66	NA	NA	NA	NA	NA	NA	NA	NA	NA	NA	NA	NA	NA	20	Barnett	2	15186816	Sustainable water deliveries from the Colorado River in a changing climate.
379	886110263	2/20/2016 09:15:44	1900149842	2/20/2016 08:55:37	false	elite	1	35921003	USA	NY	Rochester	23.92.223.206	yes	1	5	no	0	yes	Despite widespread concern, the continuing effectiveness of networks of protected areas under projected 21st century climate change is uncertain. Shifts in species' distributions could mean these resources will cease to afford protection to those species for which they were originally established. Using modelled projected shifts in the distributions of sub-Saharan Africa's entire breeding avifaun…	NA	NA	NA	NA	19379136	2009	NA	NA	Ecology letters	106	NA	NA	NA	NA	NA	NA	NA	NA	NA	NA	NA	NA	NA	23	Hole	8	43871625	Projected impacts of climate change on a continent-wide protected area network.
380	886110263	2/20/2016 10:49:29	1900177732	2/20/2016 10:47:29	false	prodege	1	25257275	CAN	BC	Coquitlam	70.68.58.9	yes	4	4	yes	4	yes	Despite widespread concern, the continuing effectiveness of networks of protected areas under projected 21st century climate change is uncertain. Shifts in species' distributions could mean these resources will cease to afford protection to those species for which they were originally established. Using modelled projected shifts in the distributions of sub-Saharan Africa's entire breeding avifaun…	NA	NA	NA	NA	19379136	2009	NA	NA	Ecology letters	106	NA	NA	NA	NA	NA	NA	NA	NA	NA	NA	NA	NA	NA	23	Hole	8	43871625	Projected impacts of climate change on a continent-wide protected area network.
381	886110263	2/20/2016 11:30:50	1900189621	2/20/2016 11:22:13	false	neodev	1	18291435	GBR	C3	Huntingdon	2.125.200.164	no	2	0	yes	0	no	Despite widespread concern, the continuing effectiveness of networks of protected areas under projected 21st century climate change is uncertain. Shifts in species' distributions could mean these resources will cease to afford protection to those species for which they were originally established. Using modelled projected shifts in the distributions of sub-Saharan Africa's entire breeding avifaun…	NA	NA	NA	NA	19379136	2009	NA	NA	Ecology letters	106	NA	NA	NA	NA	NA	NA	NA	NA	NA	NA	NA	NA	NA	23	Hole	8	43871625	Projected impacts of climate change on a continent-wide protected area network.
382	886110263	2/20/2016 12:57:24	1900226709	2/20/2016 12:44:55	false	elite	1	35920592	USA	NY	Rochester	23.92.216.37	yes	3	6	no	1	yes	Despite widespread concern, the continuing effectiveness of networks of protected areas under projected 21st century climate change is uncertain. Shifts in species' distributions could mean these resources will cease to afford protection to those species for which they were originally established. Using modelled projected shifts in the distributions of sub-Saharan Africa's entire breeding avifaun…	NA	NA	NA	NA	19379136	2009	NA	NA	Ecology letters	106	NA	NA	NA	NA	NA	NA	NA	NA	NA	NA	NA	NA	NA	23	Hole	8	43871625	Projected impacts of climate change on a continent-wide protected area network.
383	886110263	2/20/2016 13:25:00	1900234725	2/20/2016 13:11:54	false	prodege	1	35497415	GBR	J5	Whitley Bay	81.135.65.86	no	2	1	yes	1	no	Despite widespread concern, the continuing effectiveness of networks of protected areas under projected 21st century climate change is uncertain. Shifts in species' distributions could mean these resources will cease to afford protection to those species for which they were originally established. Using modelled projected shifts in the distributions of sub-Saharan Africa's entire breeding avifaun…	NA	NA	NA	NA	19379136	2009	NA	NA	Ecology letters	106	NA	NA	NA	NA	NA	NA	NA	NA	NA	NA	NA	NA	NA	23	Hole	8	43871625	Projected impacts of climate change on a continent-wide protected area network.
384	886110263	2/20/2016 17:35:14	1900308904	2/20/2016 17:29:02	false	instagc	1	25501853	USA	KY	Winchester	104.2.39.114	no	0	2	no	0	yes	Despite widespread concern, the continuing effectiveness of networks of protected areas under projected 21st century climate change is uncertain. Shifts in species' distributions could mean these resources will cease to afford protection to those species for which they were originally established. Using modelled projected shifts in the distributions of sub-Saharan Africa's entire breeding avifaun…	NA	NA	NA	NA	19379136	2009	NA	NA	Ecology letters	106	NA	NA	NA	NA	NA	NA	NA	NA	NA	NA	NA	NA	NA	23	Hole	8	43871625	Projected impacts of climate change on a continent-wide protected area network.
385	886110263	2/20/2016 19:53:28	1900348253	2/20/2016 19:37:53	false	elite	1	35558469	USA	CA	San Jose	136.0.98.111	yes	2	1	no	1	yes	Despite widespread concern, the continuing effectiveness of networks of protected areas under projected 21st century climate change is uncertain. Shifts in species' distributions could mean these resources will cease to afford protection to those species for which they were originally established. Using modelled projected shifts in the distributions of sub-Saharan Africa's entire breeding avifaun…	NA	NA	NA	NA	19379136	2009	NA	NA	Ecology letters	106	NA	NA	NA	NA	NA	NA	NA	NA	NA	NA	NA	NA	NA	23	Hole	8	43871625	Projected impacts of climate change on a continent-wide protected area network.
393	886110265	2/19/2016 17:49:08	1899369737	2/19/2016 17:48:08	false	neodev	1	34678114	USA	OH	Columbus	216.177.128.60	yes	9	8	yes	9	yes	Large-scale biogeographical shifts in vegetation are predicted in response to the altered precipitation and temperature regimes associated with global climate change. Vegetation shifts have profound ecological impacts and are an important climate-ecosystem feedback through their alteration of carbon, water, and energy exchanges of the land surface. Of particular concern is the potential for warme…	NA	NA	NA	NA	19365070	2009	NA	NA	Proceedings of the National Academy of Sciences of the United States of America	301	NA	NA	NA	NA	NA	NA	NA	NA	NA	NA	NA	NA	NA	48	Adams	8	6655444	Temperature sensitivity of drought-induced tree mortality portends increased regional die-off under global-change-type drought.
394	886110265	2/19/2016 17:57:11	1899387981	2/19/2016 17:43:17	false	elite	1	36284158	USA	CA	San Jose	136.0.98.144	no	0	2	no	0	no	Large-scale biogeographical shifts in vegetation are predicted in response to the altered precipitation and temperature regimes associated with global climate change. Vegetation shifts have profound ecological impacts and are an important climate-ecosystem feedback through their alteration of carbon, water, and energy exchanges of the land surface. Of particular concern is the potential for warme…	NA	NA	NA	NA	19365070	2009	NA	NA	Proceedings of the National Academy of Sciences of the United States of America	301	NA	NA	NA	NA	NA	NA	NA	NA	NA	NA	NA	NA	NA	48	Adams	8	6655444	Temperature sensitivity of drought-induced tree mortality portends increased regional die-off under global-change-type drought.
395	886110265	2/19/2016 18:02:57	1899400724	2/19/2016 17:44:06	false	elite	1	36284658	USA	CA	San Jose	136.0.98.144	no	1	2	no	0	no	Large-scale biogeographical shifts in vegetation are predicted in response to the altered precipitation and temperature regimes associated with global climate change. Vegetation shifts have profound ecological impacts and are an important climate-ecosystem feedback through their alteration of carbon, water, and energy exchanges of the land surface. Of particular concern is the potential for warme…	NA	NA	NA	NA	19365070	2009	NA	NA	Proceedings of the National Academy of Sciences of the United States of America	301	NA	NA	NA	NA	NA	NA	NA	NA	NA	NA	NA	NA	NA	48	Adams	8	6655444	Temperature sensitivity of drought-induced tree mortality portends increased regional die-off under global-change-type drought.
396	886110265	2/19/2016 18:28:25	1899474934	2/19/2016 18:23:30	false	gifthunterclub	1	35603542	USA	NA	NA	172.164.60.205	no	4	2	no	2	no	Large-scale biogeographical shifts in vegetation are predicted in response to the altered precipitation and temperature regimes associated with global climate change. Vegetation shifts have profound ecological impacts and are an important climate-ecosystem feedback through their alteration of carbon, water, and energy exchanges of the land surface. Of particular concern is the potential for warme…	NA	NA	NA	NA	19365070	2009	NA	NA	Proceedings of the National Academy of Sciences of the United States of America	301	NA	NA	NA	NA	NA	NA	NA	NA	NA	NA	NA	NA	NA	48	Adams	8	6655444	Temperature sensitivity of drought-induced tree mortality portends increased regional die-off under global-change-type drought.
397	886110265	2/19/2016 18:30:46	1899482715	2/19/2016 18:14:17	false	elite	1	36514787	USA	CA	San Jose	23.27.248.200	yes	2	1	no	1	yes	Large-scale biogeographical shifts in vegetation are predicted in response to the altered precipitation and temperature regimes associated with global climate change. Vegetation shifts have profound ecological impacts and are an important climate-ecosystem feedback through their alteration of carbon, water, and energy exchanges of the land surface. Of particular concern is the potential for warme…	NA	NA	NA	NA	19365070	2009	NA	NA	Proceedings of the National Academy of Sciences of the United States of America	301	NA	NA	NA	NA	NA	NA	NA	NA	NA	NA	NA	NA	NA	48	Adams	8	6655444	Temperature sensitivity of drought-induced tree mortality portends increased regional die-off under global-change-type drought.
398	886110265	2/19/2016 18:33:03	1899487969	2/19/2016 18:14:40	false	elite	1	35028687	USA	CA	San Jose	23.27.248.200	yes	2	1	no	1	yes	Large-scale biogeographical shifts in vegetation are predicted in response to the altered precipitation and temperature regimes associated with global climate change. Vegetation shifts have profound ecological impacts and are an important climate-ecosystem feedback through their alteration of carbon, water, and energy exchanges of the land surface. Of particular concern is the potential for warme…	NA	NA	NA	NA	19365070	2009	NA	NA	Proceedings of the National Academy of Sciences of the United States of America	301	NA	NA	NA	NA	NA	NA	NA	NA	NA	NA	NA	NA	NA	48	Adams	8	6655444	Temperature sensitivity of drought-induced tree mortality portends increased regional die-off under global-change-type drought.
399	886110265	2/19/2016 18:34:41	1899492602	2/19/2016 18:17:39	false	elite	1	36517198	USA	CA	San Jose	23.27.248.200	yes	2	2	no	4	yes	Large-scale biogeographical shifts in vegetation are predicted in response to the altered precipitation and temperature regimes associated with global climate change. Vegetation shifts have profound ecological impacts and are an important climate-ecosystem feedback through their alteration of carbon, water, and energy exchanges of the land surface. Of particular concern is the potential for warme…	NA	NA	NA	NA	19365070	2009	NA	NA	Proceedings of the National Academy of Sciences of the United States of America	301	NA	NA	NA	NA	NA	NA	NA	NA	NA	NA	NA	NA	NA	48	Adams	8	6655444	Temperature sensitivity of drought-induced tree mortality portends increased regional die-off under global-change-type drought.
400	886110267	2/22/2016 00:58:26	1901355199	2/22/2016 00:34:05	false	elite	1	35621448	USA	CA	San Jose	50.118.172.106	yes	5	4	no	3	yes	Picoeukaryotes are a taxonomically diverse group of organisms less than 2 micrometers in diameter. Photosynthetic marine picoeukaryotes in the genus Micromonas thrive in ecosystems ranging from tropical to polar and could serve as sentinel organisms for biogeochemical fluxes of modern oceans during climate change. These broadly distributed primary producers belong to an anciently diverged sister …	NA	NA	NA	NA	19359590	2009	NA	NA	Science (New York, N.Y.)	253	NA	NA	NA	NA	NA	NA	NA	NA	NA	NA	NA	NA	NA	45	Worden	51	15090288	Green evolution and dynamic adaptations revealed by genomes of the marine picoeukaryotes Micromonas.
401	886110267	2/22/2016 08:51:46	1901470564	2/22/2016 08:40:06	false	elite	1	30782237	GBR	H9	London	164.143.240.33	no	1	0	yes	0	no	Picoeukaryotes are a taxonomically diverse group of organisms less than 2 micrometers in diameter. Photosynthetic marine picoeukaryotes in the genus Micromonas thrive in ecosystems ranging from tropical to polar and could serve as sentinel organisms for biogeochemical fluxes of modern oceans during climate change. These broadly distributed primary producers belong to an anciently diverged sister …	NA	NA	NA	NA	19359590	2009	NA	NA	Science (New York, N.Y.)	253	NA	NA	NA	NA	NA	NA	NA	NA	NA	NA	NA	NA	NA	45	Worden	51	15090288	Green evolution and dynamic adaptations revealed by genomes of the marine picoeukaryotes Micromonas.
402	886110267	2/22/2016 17:01:51	1901765192	2/22/2016 16:46:55	false	elite	1	35920592	USA	NY	Rochester	23.92.216.37	no	1	2	no	0	no	Picoeukaryotes are a taxonomically diverse group of organisms less than 2 micrometers in diameter. Photosynthetic marine picoeukaryotes in the genus Micromonas thrive in ecosystems ranging from tropical to polar and could serve as sentinel organisms for biogeochemical fluxes of modern oceans during climate change. These broadly distributed primary producers belong to an anciently diverged sister …	NA	NA	NA	NA	19359590	2009	NA	NA	Science (New York, N.Y.)	253	NA	NA	NA	NA	NA	NA	NA	NA	NA	NA	NA	NA	NA	45	Worden	51	15090288	Green evolution and dynamic adaptations revealed by genomes of the marine picoeukaryotes Micromonas.
403	886110267	2/22/2016 18:51:28	1901891136	2/22/2016 18:43:42	false	inboxpounds	1	36564308	GBR	A4	Bath	80.42.148.106	no	1	2	yes	0	no	Picoeukaryotes are a taxonomically diverse group of organisms less than 2 micrometers in diameter. Photosynthetic marine picoeukaryotes in the genus Micromonas thrive in ecosystems ranging from tropical to polar and could serve as sentinel organisms for biogeochemical fluxes of modern oceans during climate change. These broadly distributed primary producers belong to an anciently diverged sister …	NA	NA	NA	NA	19359590	2009	NA	NA	Science (New York, N.Y.)	253	NA	NA	NA	NA	NA	NA	NA	NA	NA	NA	NA	NA	NA	45	Worden	51	15090288	Green evolution and dynamic adaptations revealed by genomes of the marine picoeukaryotes Micromonas.
404	886110267	2/22/2016 19:24:44	1901937081	2/22/2016 19:09:57	false	clixsense	1	33770399	GBR	NA	NA	82.31.15.204	no	1	1	yes	0	no	Picoeukaryotes are a taxonomically diverse group of organisms less than 2 micrometers in diameter. Photosynthetic marine picoeukaryotes in the genus Micromonas thrive in ecosystems ranging from tropical to polar and could serve as sentinel organisms for biogeochemical fluxes of modern oceans during climate change. These broadly distributed primary producers belong to an anciently diverged sister …	NA	NA	NA	NA	19359590	2009	NA	NA	Science (New York, N.Y.)	253	NA	NA	NA	NA	NA	NA	NA	NA	NA	NA	NA	NA	NA	45	Worden	51	15090288	Green evolution and dynamic adaptations revealed by genomes of the marine picoeukaryotes Micromonas.
405	886110267	2/22/2016 20:20:39	1902013085	2/22/2016 20:13:52	false	prodege	1	35497415	GBR	J5	Whitley Bay	81.135.65.86	no	1	0	no	0	no	Picoeukaryotes are a taxonomically diverse group of organisms less than 2 micrometers in diameter. Photosynthetic marine picoeukaryotes in the genus Micromonas thrive in ecosystems ranging from tropical to polar and could serve as sentinel organisms for biogeochemical fluxes of modern oceans during climate change. These broadly distributed primary producers belong to an anciently diverged sister …	NA	NA	NA	NA	19359590	2009	NA	NA	Science (New York, N.Y.)	253	NA	NA	NA	NA	NA	NA	NA	NA	NA	NA	NA	NA	NA	45	Worden	51	15090288	Green evolution and dynamic adaptations revealed by genomes of the marine picoeukaryotes Micromonas.
406	886110267	2/22/2016 21:43:58	1902135027	2/22/2016 21:39:54	false	instagc	1	30323060	USA	NA	NA	184.53.32.186	no	2	3	no	3	no	Picoeukaryotes are a taxonomically diverse group of organisms less than 2 micrometers in diameter. Photosynthetic marine picoeukaryotes in the genus Micromonas thrive in ecosystems ranging from tropical to polar and could serve as sentinel organisms for biogeochemical fluxes of modern oceans during climate change. These broadly distributed primary producers belong to an anciently diverged sister …	NA	NA	NA	NA	19359590	2009	NA	NA	Science (New York, N.Y.)	253	NA	NA	NA	NA	NA	NA	NA	NA	NA	NA	NA	NA	NA	45	Worden	51	15090288	Green evolution and dynamic adaptations revealed by genomes of the marine picoeukaryotes Micromonas.
407	886110268	2/19/2016 19:31:29	1899610349	2/19/2016 19:28:55	false	coinworker	1	36180653	USA	AZ	Phoenix	104.200.151.6	yes	0	1	no	1	yes	Climate change is expected to alter the geographic distribution of wildfire, a complex abiotic process that responds to a variety of spatial and environmental gradients. How future climate change may alter global wildfire activity, however, is still largely unknown. As a first step to quantifying potential change in global wildfire, we present a multivariate quantification of environmental driver…	NA	NA	NA	NA	19352494	2009	NA	NA	PloS one	212	NA	NA	NA	NA	NA	NA	NA	NA	NA	NA	NA	NA	NA	26	Krawchuk	5	5568241	Global pyrogeography: the current and future distribution of wildfire.
408	886110268	2/19/2016 19:33:47	1899612529	2/19/2016 19:32:34	false	coinworker	1	36180771	USA	WA	Seattle	104.200.154.54	yes	1	2	yes	1	yes	Climate change is expected to alter the geographic distribution of wildfire, a complex abiotic process that responds to a variety of spatial and environmental gradients. How future climate change may alter global wildfire activity, however, is still largely unknown. As a first step to quantifying potential change in global wildfire, we present a multivariate quantification of environmental driver…	NA	NA	NA	NA	19352494	2009	NA	NA	PloS one	212	NA	NA	NA	NA	NA	NA	NA	NA	NA	NA	NA	NA	NA	26	Krawchuk	5	5568241	Global pyrogeography: the current and future distribution of wildfire.
409	886110268	2/19/2016 19:42:10	1899623648	2/19/2016 19:31:35	false	clixsense	1	31738779	CAN	ON	Toronto	23.91.150.221	yes	1	2	yes	0	no	Climate change is expected to alter the geographic distribution of wildfire, a complex abiotic process that responds to a variety of spatial and environmental gradients. How future climate change may alter global wildfire activity, however, is still largely unknown. As a first step to quantifying potential change in global wildfire, we present a multivariate quantification of environmental driver…	NA	NA	NA	NA	19352494	2009	NA	NA	PloS one	212	NA	NA	NA	NA	NA	NA	NA	NA	NA	NA	NA	NA	NA	26	Krawchuk	5	5568241	Global pyrogeography: the current and future distribution of wildfire.
410	886110268	2/19/2016 19:44:19	1899626811	2/19/2016 19:34:30	false	elite	1	35919516	USA	NY	Rochester	23.92.220.34	no	3	6	yes	1	yes	Climate change is expected to alter the geographic distribution of wildfire, a complex abiotic process that responds to a variety of spatial and environmental gradients. How future climate change may alter global wildfire activity, however, is still largely unknown. As a first step to quantifying potential change in global wildfire, we present a multivariate quantification of environmental driver…	NA	NA	NA	NA	19352494	2009	NA	NA	PloS one	212	NA	NA	NA	NA	NA	NA	NA	NA	NA	NA	NA	NA	NA	26	Krawchuk	5	5568241	Global pyrogeography: the current and future distribution of wildfire.
411	886110268	2/19/2016 21:00:28	1899700805	2/19/2016 20:55:35	false	neodev	1	12115558	USA	OH	Hudson	107.9.167.91	no	1	0	yes	0	no	Climate change is expected to alter the geographic distribution of wildfire, a complex abiotic process that responds to a variety of spatial and environmental gradients. How future climate change may alter global wildfire activity, however, is still largely unknown. As a first step to quantifying potential change in global wildfire, we present a multivariate quantification of environmental driver…	NA	NA	NA	NA	19352494	2009	NA	NA	PloS one	212	NA	NA	NA	NA	NA	NA	NA	NA	NA	NA	NA	NA	NA	26	Krawchuk	5	5568241	Global pyrogeography: the current and future distribution of wildfire.
412	886110268	2/19/2016 22:54:25	1899816089	2/19/2016 22:43:04	false	prodege	1	21813440	GBR	X5	Cardiff	2.120.49.67	no	2	2	yes	0	no	Climate change is expected to alter the geographic distribution of wildfire, a complex abiotic process that responds to a variety of spatial and environmental gradients. How future climate change may alter global wildfire activity, however, is still largely unknown. As a first step to quantifying potential change in global wildfire, we present a multivariate quantification of environmental driver…	NA	NA	NA	NA	19352494	2009	NA	NA	PloS one	212	NA	NA	NA	NA	NA	NA	NA	NA	NA	NA	NA	NA	NA	26	Krawchuk	5	5568241	Global pyrogeography: the current and future distribution of wildfire.
413	886110268	2/19/2016 23:47:00	1899854737	2/19/2016 23:33:12	false	instagc	1	22021201	NZL	G2	Palmerston North	203.114.165.59	yes	5	7	yes	0	yes	Climate change is expected to alter the geographic distribution of wildfire, a complex abiotic process that responds to a variety of spatial and environmental gradients. How future climate change may alter global wildfire activity, however, is still largely unknown. As a first step to quantifying potential change in global wildfire, we present a multivariate quantification of environmental driver…	NA	NA	NA	NA	19352494	2009	NA	NA	PloS one	212	NA	NA	NA	NA	NA	NA	NA	NA	NA	NA	NA	NA	NA	26	Krawchuk	5	5568241	Global pyrogeography: the current and future distribution of wildfire.
414	886110270	2/21/2016 13:46:50	1900710081	2/21/2016 13:27:54	false	gifthunterclub	1	34737109	USA	NA	NA	38.132.106.134	no	2	0	no	0	no	Climate change is predicted to be one of the greatest drivers of ecological change in the coming century. Increases in temperature over the last century have clearly been linked to shifts in species distributions. Given the magnitude of projected future climatic changes, we can expect even larger range shifts in the coming century. These changes will, in turn, alter ecological communities and the…	NA	NA	NA	NA	19341131	2009	NA	NA	Ecology	166	NA	NA	NA	NA	NA	NA	NA	NA	NA	NA	NA	NA	NA	35	Lawler	7	5870857	Projected climate-induced faunal change in the Western Hemisphere.
415	886110270	2/21/2016 20:07:08	1901106515	2/21/2016 19:49:03	false	prodege	1	29849805	GBR	Z1	Swansea	82.1.37.235	no	0	1	yes	0	no	Climate change is predicted to be one of the greatest drivers of ecological change in the coming century. Increases in temperature over the last century have clearly been linked to shifts in species distributions. Given the magnitude of projected future climatic changes, we can expect even larger range shifts in the coming century. These changes will, in turn, alter ecological communities and the…	NA	NA	NA	NA	19341131	2009	NA	NA	Ecology	166	NA	NA	NA	NA	NA	NA	NA	NA	NA	NA	NA	NA	NA	35	Lawler	7	5870857	Projected climate-induced faunal change in the Western Hemisphere.
416	886110270	2/21/2016 21:34:55	1901278154	2/21/2016 21:31:22	false	clixsense	1	26492726	GBR	H3	Leeds	94.8.55.103	no	2	1	yes	2	yes	Climate change is predicted to be one of the greatest drivers of ecological change in the coming century. Increases in temperature over the last century have clearly been linked to shifts in species distributions. Given the magnitude of projected future climatic changes, we can expect even larger range shifts in the coming century. These changes will, in turn, alter ecological communities and the…	NA	NA	NA	NA	19341131	2009	NA	NA	Ecology	166	NA	NA	NA	NA	NA	NA	NA	NA	NA	NA	NA	NA	NA	35	Lawler	7	5870857	Projected climate-induced faunal change in the Western Hemisphere.
417	886110270	2/21/2016 23:47:13	1901335352	2/21/2016 23:24:29	false	elite	1	35206299	CAN	NS	Yarmouth	24.89.193.131	no	1	4	yes	0	no	Climate change is predicted to be one of the greatest drivers of ecological change in the coming century. Increases in temperature over the last century have clearly been linked to shifts in species distributions. Given the magnitude of projected future climatic changes, we can expect even larger range shifts in the coming century. These changes will, in turn, alter ecological communities and the…	NA	NA	NA	NA	19341131	2009	NA	NA	Ecology	166	NA	NA	NA	NA	NA	NA	NA	NA	NA	NA	NA	NA	NA	35	Lawler	7	5870857	Projected climate-induced faunal change in the Western Hemisphere.
418	886110270	2/22/2016 00:07:34	1901340899	2/21/2016 23:43:10	false	elite	1	35621448	USA	CA	San Jose	136.0.98.145	yes	3	4	no	5	yes	Climate change is predicted to be one of the greatest drivers of ecological change in the coming century. Increases in temperature over the last century have clearly been linked to shifts in species distributions. Given the magnitude of projected future climatic changes, we can expect even larger range shifts in the coming century. These changes will, in turn, alter ecological communities and the…	NA	NA	NA	NA	19341131	2009	NA	NA	Ecology	166	NA	NA	NA	NA	NA	NA	NA	NA	NA	NA	NA	NA	NA	35	Lawler	7	5870857	Projected climate-induced faunal change in the Western Hemisphere.
419	886110270	2/22/2016 01:22:24	1901361656	2/22/2016 01:17:53	false	elite	1	33237934	USA	NA	NA	172.164.4.134	yes	2	3	yes	4	yes	Climate change is predicted to be one of the greatest drivers of ecological change in the coming century. Increases in temperature over the last century have clearly been linked to shifts in species distributions. Given the magnitude of projected future climatic changes, we can expect even larger range shifts in the coming century. These changes will, in turn, alter ecological communities and the…	NA	NA	NA	NA	19341131	2009	NA	NA	Ecology	166	NA	NA	NA	NA	NA	NA	NA	NA	NA	NA	NA	NA	NA	35	Lawler	7	5870857	Projected climate-induced faunal change in the Western Hemisphere.
420	886110270	2/22/2016 03:09:13	1901391772	2/22/2016 02:58:37	false	prodege	1	2088321	CAN	QC	Verdun	174.93.133.236	no	1	2	yes	0	yes	Climate change is predicted to be one of the greatest drivers of ecological change in the coming century. Increases in temperature over the last century have clearly been linked to shifts in species distributions. Given the magnitude of projected future climatic changes, we can expect even larger range shifts in the coming century. These changes will, in turn, alter ecological communities and the…	NA	NA	NA	NA	19341131	2009	NA	NA	Ecology	166	NA	NA	NA	NA	NA	NA	NA	NA	NA	NA	NA	NA	NA	35	Lawler	7	5870857	Projected climate-induced faunal change in the Western Hemisphere.
421	886110271	2/19/2016 19:31:29	1899610343	2/19/2016 19:28:55	false	coinworker	1	36180653	USA	AZ	Phoenix	104.200.151.6	yes	1	1	yes	2	no	Botanical gardens have a unique set of resources that allows them to host important climate change research projects not easily undertaken elsewhere. These resources include controlled growing conditions, living collections with broad taxonomic representation, meticulous record-keeping, networks spanning wide geographic areas, and knowledgeable staff. Indeed, botanical gardens have already contri…	NA	NA	NA	NA	19338634	2009	NA	NA	The New phytologist	46	NA	NA	NA	NA	NA	NA	NA	NA	NA	NA	NA	NA	NA	25	Primack	2	13744042	The role of botanical gardens in climate change research.
422	886110271	2/19/2016 19:33:47	1899612532	2/19/2016 19:32:34	false	coinworker	1	36180771	USA	WA	Seattle	104.200.154.54	yes	1	0	yes	0	yes	Botanical gardens have a unique set of resources that allows them to host important climate change research projects not easily undertaken elsewhere. These resources include controlled growing conditions, living collections with broad taxonomic representation, meticulous record-keeping, networks spanning wide geographic areas, and knowledgeable staff. Indeed, botanical gardens have already contri…	NA	NA	NA	NA	19338634	2009	NA	NA	The New phytologist	46	NA	NA	NA	NA	NA	NA	NA	NA	NA	NA	NA	NA	NA	25	Primack	2	13744042	The role of botanical gardens in climate change research.
423	886110271	2/19/2016 19:42:10	1899623645	2/19/2016 19:31:35	false	clixsense	1	31738779	CAN	ON	Toronto	23.91.150.221	no	0	1	no	0	no	Botanical gardens have a unique set of resources that allows them to host important climate change research projects not easily undertaken elsewhere. These resources include controlled growing conditions, living collections with broad taxonomic representation, meticulous record-keeping, networks spanning wide geographic areas, and knowledgeable staff. Indeed, botanical gardens have already contri…	NA	NA	NA	NA	19338634	2009	NA	NA	The New phytologist	46	NA	NA	NA	NA	NA	NA	NA	NA	NA	NA	NA	NA	NA	25	Primack	2	13744042	The role of botanical gardens in climate change research.
424	886110271	2/19/2016 19:44:19	1899626807	2/19/2016 19:34:30	false	elite	1	35919516	USA	NY	Rochester	23.92.220.34	no	3	3	yes	2	no	Botanical gardens have a unique set of resources that allows them to host important climate change research projects not easily undertaken elsewhere. These resources include controlled growing conditions, living collections with broad taxonomic representation, meticulous record-keeping, networks spanning wide geographic areas, and knowledgeable staff. Indeed, botanical gardens have already contri…	NA	NA	NA	NA	19338634	2009	NA	NA	The New phytologist	46	NA	NA	NA	NA	NA	NA	NA	NA	NA	NA	NA	NA	NA	25	Primack	2	13744042	The role of botanical gardens in climate change research.
425	886110271	2/19/2016 21:00:28	1899700802	2/19/2016 20:55:35	false	neodev	1	12115558	USA	OH	Hudson	107.9.167.91	no	0	2	yes	0	yes	Botanical gardens have a unique set of resources that allows them to host important climate change research projects not easily undertaken elsewhere. These resources include controlled growing conditions, living collections with broad taxonomic representation, meticulous record-keeping, networks spanning wide geographic areas, and knowledgeable staff. Indeed, botanical gardens have already contri…	NA	NA	NA	NA	19338634	2009	NA	NA	The New phytologist	46	NA	NA	NA	NA	NA	NA	NA	NA	NA	NA	NA	NA	NA	25	Primack	2	13744042	The role of botanical gardens in climate change research.
426	886110271	2/19/2016 22:54:25	1899816085	2/19/2016 22:43:04	false	prodege	1	21813440	GBR	X5	Cardiff	2.120.49.67	no	0	1	yes	0	no	Botanical gardens have a unique set of resources that allows them to host important climate change research projects not easily undertaken elsewhere. These resources include controlled growing conditions, living collections with broad taxonomic representation, meticulous record-keeping, networks spanning wide geographic areas, and knowledgeable staff. Indeed, botanical gardens have already contri…	NA	NA	NA	NA	19338634	2009	NA	NA	The New phytologist	46	NA	NA	NA	NA	NA	NA	NA	NA	NA	NA	NA	NA	NA	25	Primack	2	13744042	The role of botanical gardens in climate change research.
427	886110271	2/19/2016 23:47:00	1899854735	2/19/2016 23:33:12	false	instagc	1	22021201	NZL	G2	Palmerston North	203.114.165.59	no	2	2	no	0	yes	Botanical gardens have a unique set of resources that allows them to host important climate change research projects not easily undertaken elsewhere. These resources include controlled growing conditions, living collections with broad taxonomic representation, meticulous record-keeping, networks spanning wide geographic areas, and knowledgeable staff. Indeed, botanical gardens have already contri…	NA	NA	NA	NA	19338634	2009	NA	NA	The New phytologist	46	NA	NA	NA	NA	NA	NA	NA	NA	NA	NA	NA	NA	NA	25	Primack	2	13744042	The role of botanical gardens in climate change research.
428	886110272	2/19/2016 19:50:29	1899636651	2/19/2016 19:44:21	false	elite	1	35919516	USA	NY	Rochester	23.92.220.34	yes	1	1	no	0	no	Summer conditions in the Mediterranean Sea are characterized by high temperatures and low food availability. This leads to &quot;summer dormancy&quot; in many benthic suspension feeders due to energetic constraints. Analysis of the most recent 33-year temperature time series demonstrated enhanced stratification due to global warming, which produced a approximately 40% lengthening of summer condit…	NA	NA	NA	NA	19332777	2009	NA	NA	Proceedings of the National Academy of Sciences of the United States of America	121	NA	NA	NA	NA	NA	NA	NA	NA	NA	NA	NA	NA	NA	22	Coma	6	15184785	Global warming-enhanced stratification and mass mortality events in the Mediterranean.
429	886110272	2/19/2016 19:57:28	1899648646	2/19/2016 19:42:11	false	clixsense	1	31738779	CAN	ON	Toronto	23.91.150.221	no	1	1	no	0	yes	Summer conditions in the Mediterranean Sea are characterized by high temperatures and low food availability. This leads to &quot;summer dormancy&quot; in many benthic suspension feeders due to energetic constraints. Analysis of the most recent 33-year temperature time series demonstrated enhanced stratification due to global warming, which produced a approximately 40% lengthening of summer condit…	NA	NA	NA	NA	19332777	2009	NA	NA	Proceedings of the National Academy of Sciences of the United States of America	121	NA	NA	NA	NA	NA	NA	NA	NA	NA	NA	NA	NA	NA	22	Coma	6	15184785	Global warming-enhanced stratification and mass mortality events in the Mediterranean.
430	886110272	2/19/2016 22:58:29	1899821811	2/19/2016 22:54:26	false	prodege	1	21813440	GBR	X5	Cardiff	2.120.49.67	no	1	0	no	0	no	Summer conditions in the Mediterranean Sea are characterized by high temperatures and low food availability. This leads to &quot;summer dormancy&quot; in many benthic suspension feeders due to energetic constraints. Analysis of the most recent 33-year temperature time series demonstrated enhanced stratification due to global warming, which produced a approximately 40% lengthening of summer condit…	NA	NA	NA	NA	19332777	2009	NA	NA	Proceedings of the National Academy of Sciences of the United States of America	121	NA	NA	NA	NA	NA	NA	NA	NA	NA	NA	NA	NA	NA	22	Coma	6	15184785	Global warming-enhanced stratification and mass mortality events in the Mediterranean.
431	886110272	2/20/2016 00:03:57	1899870715	2/19/2016 23:47:01	false	instagc	1	22021201	NZL	G2	Palmerston North	203.114.165.59	no	1	3	no	0	yes	Summer conditions in the Mediterranean Sea are characterized by high temperatures and low food availability. This leads to &quot;summer dormancy&quot; in many benthic suspension feeders due to energetic constraints. Analysis of the most recent 33-year temperature time series demonstrated enhanced stratification due to global warming, which produced a approximately 40% lengthening of summer condit…	NA	NA	NA	NA	19332777	2009	NA	NA	Proceedings of the National Academy of Sciences of the United States of America	121	NA	NA	NA	NA	NA	NA	NA	NA	NA	NA	NA	NA	NA	22	Coma	6	15184785	Global warming-enhanced stratification and mass mortality events in the Mediterranean.
432	886110272	2/20/2016 01:45:56	1899944162	2/20/2016 01:42:38	false	neodev	1	35547644	USA	VA	Manassas	207.244.83.211	no	0	0	no	0	no	Summer conditions in the Mediterranean Sea are characterized by high temperatures and low food availability. This leads to &quot;summer dormancy&quot; in many benthic suspension feeders due to energetic constraints. Analysis of the most recent 33-year temperature time series demonstrated enhanced stratification due to global warming, which produced a approximately 40% lengthening of summer condit…	NA	NA	NA	NA	19332777	2009	NA	NA	Proceedings of the National Academy of Sciences of the United States of America	121	NA	NA	NA	NA	NA	NA	NA	NA	NA	NA	NA	NA	NA	22	Coma	6	15184785	Global warming-enhanced stratification and mass mortality events in the Mediterranean.
433	886110272	2/20/2016 02:42:24	1900021085	2/20/2016 02:41:09	false	bitcoinget	1	31256687	USA	NY	Brooklyn	24.146.181.193	no	3	1	no	1	yes	Summer conditions in the Mediterranean Sea are characterized by high temperatures and low food availability. This leads to &quot;summer dormancy&quot; in many benthic suspension feeders due to energetic constraints. Analysis of the most recent 33-year temperature time series demonstrated enhanced stratification due to global warming, which produced a approximately 40% lengthening of summer condit…	NA	NA	NA	NA	19332777	2009	NA	NA	Proceedings of the National Academy of Sciences of the United States of America	121	NA	NA	NA	NA	NA	NA	NA	NA	NA	NA	NA	NA	NA	22	Coma	6	15184785	Global warming-enhanced stratification and mass mortality events in the Mediterranean.
434	886110272	2/20/2016 05:28:09	1900082103	2/20/2016 05:27:14	false	elite	1	34098234	USA	UT	Providence	107.182.226.171	yes	3	5	yes	1	yes	Summer conditions in the Mediterranean Sea are characterized by high temperatures and low food availability. This leads to &quot;summer dormancy&quot; in many benthic suspension feeders due to energetic constraints. Analysis of the most recent 33-year temperature time series demonstrated enhanced stratification due to global warming, which produced a approximately 40% lengthening of summer condit…	NA	NA	NA	NA	19332777	2009	NA	NA	Proceedings of the National Academy of Sciences of the United States of America	121	NA	NA	NA	NA	NA	NA	NA	NA	NA	NA	NA	NA	NA	22	Coma	6	15184785	Global warming-enhanced stratification and mass mortality events in the Mediterranean.
435	886110273	2/19/2016 18:46:59	1899542863	2/19/2016 18:33:05	false	elite	1	35028687	USA	CA	San Jose	23.27.248.75	yes	3	1	no	1	yes	We link spatially explicit climate change predictions to a dynamic metapopulation model. Predictions of species' responses to climate change, incorporating metapopulation dynamics and elements of dispersal, allow us to explore the range margin dynamics for two lagomorphs of conservation concern. Although the lagomorphs have very different distribution patterns, shifts at the edge of the range wer…	NA	NA	NA	NA	19324811	2009	NA	NA	Proceedings. Biological sciences / The Royal Society	160	NA	NA	NA	NA	NA	NA	NA	NA	NA	NA	NA	NA	NA	30	Anderson	7	37771054	Dynamics of range margins for metapopulations under climate change.
436	886110273	2/19/2016 18:47:05	1899543069	2/19/2016 18:34:42	false	elite	1	36517198	USA	CA	San Jose	23.27.248.75	yes	3	2	no	1	yes	We link spatially explicit climate change predictions to a dynamic metapopulation model. Predictions of species' responses to climate change, incorporating metapopulation dynamics and elements of dispersal, allow us to explore the range margin dynamics for two lagomorphs of conservation concern. Although the lagomorphs have very different distribution patterns, shifts at the edge of the range wer…	NA	NA	NA	NA	19324811	2009	NA	NA	Proceedings. Biological sciences / The Royal Society	160	NA	NA	NA	NA	NA	NA	NA	NA	NA	NA	NA	NA	NA	30	Anderson	7	37771054	Dynamics of range margins for metapopulations under climate change.
437	886110273	2/19/2016 18:52:36	1899561916	2/19/2016 18:47:47	false	neodev	1	33984573	USA	FL	Naples	216.177.204.120	no	1	1	yes	0	yes	We link spatially explicit climate change predictions to a dynamic metapopulation model. Predictions of species' responses to climate change, incorporating metapopulation dynamics and elements of dispersal, allow us to explore the range margin dynamics for two lagomorphs of conservation concern. Although the lagomorphs have very different distribution patterns, shifts at the edge of the range wer…	NA	NA	NA	NA	19324811	2009	NA	NA	Proceedings. Biological sciences / The Royal Society	160	NA	NA	NA	NA	NA	NA	NA	NA	NA	NA	NA	NA	NA	30	Anderson	7	37771054	Dynamics of range margins for metapopulations under climate change.
438	886110273	2/19/2016 19:10:51	1899595314	2/19/2016 19:09:16	false	elite	1	36284158	USA	CA	San Jose	136.0.98.144	no	2	1	yes	0	no	We link spatially explicit climate change predictions to a dynamic metapopulation model. Predictions of species' responses to climate change, incorporating metapopulation dynamics and elements of dispersal, allow us to explore the range margin dynamics for two lagomorphs of conservation concern. Although the lagomorphs have very different distribution patterns, shifts at the edge of the range wer…	NA	NA	NA	NA	19324811	2009	NA	NA	Proceedings. Biological sciences / The Royal Society	160	NA	NA	NA	NA	NA	NA	NA	NA	NA	NA	NA	NA	NA	30	Anderson	7	37771054	Dynamics of range margins for metapopulations under climate change.
439	886110273	2/19/2016 19:31:34	1899610430	2/19/2016 19:20:59	false	clixsense	1	31738779	CAN	ON	Toronto	23.91.150.221	yes	2	1	yes	0	no	We link spatially explicit climate change predictions to a dynamic metapopulation model. Predictions of species' responses to climate change, incorporating metapopulation dynamics and elements of dispersal, allow us to explore the range margin dynamics for two lagomorphs of conservation concern. Although the lagomorphs have very different distribution patterns, shifts at the edge of the range wer…	NA	NA	NA	NA	19324811	2009	NA	NA	Proceedings. Biological sciences / The Royal Society	160	NA	NA	NA	NA	NA	NA	NA	NA	NA	NA	NA	NA	NA	30	Anderson	7	37771054	Dynamics of range margins for metapopulations under climate change.
440	886110273	2/19/2016 19:34:27	1899613297	2/19/2016 19:29:40	false	elite	1	35919516	USA	NY	Rochester	23.92.220.34	no	4	7	yes	2	no	We link spatially explicit climate change predictions to a dynamic metapopulation model. Predictions of species' responses to climate change, incorporating metapopulation dynamics and elements of dispersal, allow us to explore the range margin dynamics for two lagomorphs of conservation concern. Although the lagomorphs have very different distribution patterns, shifts at the edge of the range wer…	NA	NA	NA	NA	19324811	2009	NA	NA	Proceedings. Biological sciences / The Royal Society	160	NA	NA	NA	NA	NA	NA	NA	NA	NA	NA	NA	NA	NA	30	Anderson	7	37771054	Dynamics of range margins for metapopulations under climate change.
441	886110273	2/19/2016 20:55:34	1899695673	2/19/2016 20:49:01	false	neodev	1	12115558	USA	OH	Hudson	107.9.167.91	no	2	0	yes	0	no	We link spatially explicit climate change predictions to a dynamic metapopulation model. Predictions of species' responses to climate change, incorporating metapopulation dynamics and elements of dispersal, allow us to explore the range margin dynamics for two lagomorphs of conservation concern. Although the lagomorphs have very different distribution patterns, shifts at the edge of the range wer…	NA	NA	NA	NA	19324811	2009	NA	NA	Proceedings. Biological sciences / The Royal Society	160	NA	NA	NA	NA	NA	NA	NA	NA	NA	NA	NA	NA	NA	30	Anderson	7	37771054	Dynamics of range margins for metapopulations under climate change.
442	886110274	2/23/2016 00:28:45	1902315729	2/23/2016 00:15:19	false	instagc	1	36559976	CAN	ON	London	24.156.176.37	no	3	1	yes	0	yes	Global warming is causing ocean warming and acidification. The distribution of Heliocidaris erythrogramma coincides with the eastern Australia climate change hot spot, where disproportionate warming makes marine biota particularly vulnerable to climate change. In keeping with near-future climate change scenarios, we determined the interactive effects of warming and acidification on fertilization …	NA	NA	NA	NA	19324767	2009	NA	NA	Proceedings. Biological sciences / The Royal Society	108	NA	NA	NA	NA	NA	NA	NA	NA	NA	NA	NA	NA	NA	27	Byrne	6	37771098	Temperature, but not pH, compromises sea urchin fertilization and early development under near-future climate change scenarios.
443	886110274	2/24/2016 16:51:18	1904119662	2/24/2016 16:37:20	false	clixsense	1	33770399	GBR	NA	NA	82.31.15.204	no	1	0	yes	0	no	Global warming is causing ocean warming and acidification. The distribution of Heliocidaris erythrogramma coincides with the eastern Australia climate change hot spot, where disproportionate warming makes marine biota particularly vulnerable to climate change. In keeping with near-future climate change scenarios, we determined the interactive effects of warming and acidification on fertilization …	NA	NA	NA	NA	19324767	2009	NA	NA	Proceedings. Biological sciences / The Royal Society	108	NA	NA	NA	NA	NA	NA	NA	NA	NA	NA	NA	NA	NA	27	Byrne	6	37771098	Temperature, but not pH, compromises sea urchin fertilization and early development under near-future climate change scenarios.
444	886110274	2/24/2016 18:54:44	1904222784	2/24/2016 18:44:35	false	neodev	1	36605219	USA	CA	San Jose	23.27.245.31	yes	2	1	no	3	yes	Global warming is causing ocean warming and acidification. The distribution of Heliocidaris erythrogramma coincides with the eastern Australia climate change hot spot, where disproportionate warming makes marine biota particularly vulnerable to climate change. In keeping with near-future climate change scenarios, we determined the interactive effects of warming and acidification on fertilization …	NA	NA	NA	NA	19324767	2009	NA	NA	Proceedings. Biological sciences / The Royal Society	108	NA	NA	NA	NA	NA	NA	NA	NA	NA	NA	NA	NA	NA	27	Byrne	6	37771098	Temperature, but not pH, compromises sea urchin fertilization and early development under near-future climate change scenarios.
445	886110274	2/24/2016 20:13:34	1904271991	2/24/2016 20:07:53	false	prodege	1	35497415	GBR	J5	Whitley Bay	81.135.65.86	no	1	0	yes	0	yes	Global warming is causing ocean warming and acidification. The distribution of Heliocidaris erythrogramma coincides with the eastern Australia climate change hot spot, where disproportionate warming makes marine biota particularly vulnerable to climate change. In keeping with near-future climate change scenarios, we determined the interactive effects of warming and acidification on fertilization …	NA	NA	NA	NA	19324767	2009	NA	NA	Proceedings. Biological sciences / The Royal Society	108	NA	NA	NA	NA	NA	NA	NA	NA	NA	NA	NA	NA	NA	27	Byrne	6	37771098	Temperature, but not pH, compromises sea urchin fertilization and early development under near-future climate change scenarios.
446	886110274	2/24/2016 23:05:14	1904401893	2/24/2016 22:48:22	false	elite	1	36514787	USA	OH	Columbus	216.177.128.151	yes	1	2	no	3	yes	Global warming is causing ocean warming and acidification. The distribution of Heliocidaris erythrogramma coincides with the eastern Australia climate change hot spot, where disproportionate warming makes marine biota particularly vulnerable to climate change. In keeping with near-future climate change scenarios, we determined the interactive effects of warming and acidification on fertilization …	NA	NA	NA	NA	19324767	2009	NA	NA	Proceedings. Biological sciences / The Royal Society	108	NA	NA	NA	NA	NA	NA	NA	NA	NA	NA	NA	NA	NA	27	Byrne	6	37771098	Temperature, but not pH, compromises sea urchin fertilization and early development under near-future climate change scenarios.
447	886110274	2/24/2016 23:07:01	1904403328	2/24/2016 22:49:38	false	elite	1	35028687	USA	OH	Columbus	216.177.128.151	yes	1	1	no	3	yes	Global warming is causing ocean warming and acidification. The distribution of Heliocidaris erythrogramma coincides with the eastern Australia climate change hot spot, where disproportionate warming makes marine biota particularly vulnerable to climate change. In keeping with near-future climate change scenarios, we determined the interactive effects of warming and acidification on fertilization …	NA	NA	NA	NA	19324767	2009	NA	NA	Proceedings. Biological sciences / The Royal Society	108	NA	NA	NA	NA	NA	NA	NA	NA	NA	NA	NA	NA	NA	27	Byrne	6	37771098	Temperature, but not pH, compromises sea urchin fertilization and early development under near-future climate change scenarios.
448	886110274	2/24/2016 23:19:38	1904421655	2/24/2016 23:03:23	false	elite	1	36517198	USA	OH	Columbus	216.177.128.151	yes	2	1	no	1	yes	Global warming is causing ocean warming and acidification. The distribution of Heliocidaris erythrogramma coincides with the eastern Australia climate change hot spot, where disproportionate warming makes marine biota particularly vulnerable to climate change. In keeping with near-future climate change scenarios, we determined the interactive effects of warming and acidification on fertilization …	NA	NA	NA	NA	19324767	2009	NA	NA	Proceedings. Biological sciences / The Royal Society	108	NA	NA	NA	NA	NA	NA	NA	NA	NA	NA	NA	NA	NA	27	Byrne	6	37771098	Temperature, but not pH, compromises sea urchin fertilization and early development under near-future climate change scenarios.
449	886110275	2/19/2016 19:50:29	1899636663	2/19/2016 19:44:21	false	elite	1	35919516	USA	NY	Rochester	23.92.220.34	yes	3	3	yes	2	no	Biological impacts of climate warming are predicted to increase with latitude, paralleling increases in warming. However, the magnitude of impacts depends not only on the degree of warming but also on the number of species at risk, their physiological sensitivity to warming and their options for behavioural and physiological compensation. Lizards are useful for evaluating risks of warming because…	NA	NA	NA	NA	19324762	2009	NA	NA	Proceedings. Biological sciences / The Royal Society	232	NA	NA	NA	NA	NA	NA	NA	NA	NA	NA	NA	NA	NA	25	Huey	7	5828947	Why tropical forest lizards are vulnerable to climate warming.
450	886110275	2/19/2016 19:57:28	1899648644	2/19/2016 19:42:11	false	clixsense	1	31738779	CAN	ON	Toronto	23.91.150.221	no	3	0	yes	0	yes	Biological impacts of climate warming are predicted to increase with latitude, paralleling increases in warming. However, the magnitude of impacts depends not only on the degree of warming but also on the number of species at risk, their physiological sensitivity to warming and their options for behavioural and physiological compensation. Lizards are useful for evaluating risks of warming because…	NA	NA	NA	NA	19324762	2009	NA	NA	Proceedings. Biological sciences / The Royal Society	232	NA	NA	NA	NA	NA	NA	NA	NA	NA	NA	NA	NA	NA	25	Huey	7	5828947	Why tropical forest lizards are vulnerable to climate warming.
451	886110275	2/19/2016 22:58:29	1899821815	2/19/2016 22:54:26	false	prodege	1	21813440	GBR	X5	Cardiff	2.120.49.67	no	1	1	yes	0	no	Biological impacts of climate warming are predicted to increase with latitude, paralleling increases in warming. However, the magnitude of impacts depends not only on the degree of warming but also on the number of species at risk, their physiological sensitivity to warming and their options for behavioural and physiological compensation. Lizards are useful for evaluating risks of warming because…	NA	NA	NA	NA	19324762	2009	NA	NA	Proceedings. Biological sciences / The Royal Society	232	NA	NA	NA	NA	NA	NA	NA	NA	NA	NA	NA	NA	NA	25	Huey	7	5828947	Why tropical forest lizards are vulnerable to climate warming.
452	886110275	2/20/2016 00:03:57	1899870724	2/19/2016 23:47:01	false	instagc	1	22021201	NZL	G2	Palmerston North	203.114.165.59	no	2	5	yes	0	yes	Biological impacts of climate warming are predicted to increase with latitude, paralleling increases in warming. However, the magnitude of impacts depends not only on the degree of warming but also on the number of species at risk, their physiological sensitivity to warming and their options for behavioural and physiological compensation. Lizards are useful for evaluating risks of warming because…	NA	NA	NA	NA	19324762	2009	NA	NA	Proceedings. Biological sciences / The Royal Society	232	NA	NA	NA	NA	NA	NA	NA	NA	NA	NA	NA	NA	NA	25	Huey	7	5828947	Why tropical forest lizards are vulnerable to climate warming.
453	886110275	2/20/2016 01:45:56	1899944159	2/20/2016 01:42:38	false	neodev	1	35547644	USA	VA	Manassas	207.244.83.211	no	2	0	yes	0	no	Biological impacts of climate warming are predicted to increase with latitude, paralleling increases in warming. However, the magnitude of impacts depends not only on the degree of warming but also on the number of species at risk, their physiological sensitivity to warming and their options for behavioural and physiological compensation. Lizards are useful for evaluating risks of warming because…	NA	NA	NA	NA	19324762	2009	NA	NA	Proceedings. Biological sciences / The Royal Society	232	NA	NA	NA	NA	NA	NA	NA	NA	NA	NA	NA	NA	NA	25	Huey	7	5828947	Why tropical forest lizards are vulnerable to climate warming.
454	886110275	2/20/2016 02:42:24	1900021088	2/20/2016 02:41:09	false	bitcoinget	1	31256687	USA	NY	Brooklyn	24.146.181.193	yes	2	1	no	1	yes	Biological impacts of climate warming are predicted to increase with latitude, paralleling increases in warming. However, the magnitude of impacts depends not only on the degree of warming but also on the number of species at risk, their physiological sensitivity to warming and their options for behavioural and physiological compensation. Lizards are useful for evaluating risks of warming because…	NA	NA	NA	NA	19324762	2009	NA	NA	Proceedings. Biological sciences / The Royal Society	232	NA	NA	NA	NA	NA	NA	NA	NA	NA	NA	NA	NA	NA	25	Huey	7	5828947	Why tropical forest lizards are vulnerable to climate warming.
455	886110275	2/20/2016 05:28:09	1900082101	2/20/2016 05:27:14	false	elite	1	34098234	USA	UT	Providence	107.182.226.171	yes	3	4	yes	1	yes	Biological impacts of climate warming are predicted to increase with latitude, paralleling increases in warming. However, the magnitude of impacts depends not only on the degree of warming but also on the number of species at risk, their physiological sensitivity to warming and their options for behavioural and physiological compensation. Lizards are useful for evaluating risks of warming because…	NA	NA	NA	NA	19324762	2009	NA	NA	Proceedings. Biological sciences / The Royal Society	232	NA	NA	NA	NA	NA	NA	NA	NA	NA	NA	NA	NA	NA	25	Huey	7	5828947	Why tropical forest lizards are vulnerable to climate warming.
456	886110276	2/22/2016 20:13:53	1902003066	2/22/2016 20:04:03	false	clixsense	1	33770399	GBR	NA	NA	82.31.15.204	no	0	1	yes	1	no	Species distribution models (SDMs) use spatial environmental data to make inferences on species' range limits and habitat suitability. Conceptually, these models aim to determine and map components of a species' ecological niche through space and time, and they have become important tools in pure and applied ecology and evolutionary biology. Most approaches are correlative in that they statistica…	NA	NA	NA	NA	19292794	2009	NA	NA	Ecology letters	497	NA	NA	NA	NA	NA	NA	NA	NA	NA	NA	NA	NA	NA	72	Kearney	2	11727790	Mechanistic niche modelling: combining physiological and spatial data to predict species' ranges.
457	886110276	2/23/2016 00:15:19	1902302869	2/23/2016 00:08:01	false	instagc	1	36559976	CAN	ON	London	24.156.176.37	no	3	2	yes	0	no	Species distribution models (SDMs) use spatial environmental data to make inferences on species' range limits and habitat suitability. Conceptually, these models aim to determine and map components of a species' ecological niche through space and time, and they have become important tools in pure and applied ecology and evolutionary biology. Most approaches are correlative in that they statistica…	NA	NA	NA	NA	19292794	2009	NA	NA	Ecology letters	497	NA	NA	NA	NA	NA	NA	NA	NA	NA	NA	NA	NA	NA	72	Kearney	2	11727790	Mechanistic niche modelling: combining physiological and spatial data to predict species' ranges.
458	886110276	2/24/2016 16:17:56	1904099220	2/24/2016 16:14:31	false	elite	1	30782237	GBR	H9	London	164.143.240.33	no	1	2	yes	0	no	Species distribution models (SDMs) use spatial environmental data to make inferences on species' range limits and habitat suitability. Conceptually, these models aim to determine and map components of a species' ecological niche through space and time, and they have become important tools in pure and applied ecology and evolutionary biology. Most approaches are correlative in that they statistica…	NA	NA	NA	NA	19292794	2009	NA	NA	Ecology letters	497	NA	NA	NA	NA	NA	NA	NA	NA	NA	NA	NA	NA	NA	72	Kearney	2	11727790	Mechanistic niche modelling: combining physiological and spatial data to predict species' ranges.
459	886110276	2/24/2016 17:33:04	1904146384	2/24/2016 17:10:07	false	elite	1	35028687	USA	CA	San Jose	136.0.98.113	yes	1	3	no	2	yes	Species distribution models (SDMs) use spatial environmental data to make inferences on species' range limits and habitat suitability. Conceptually, these models aim to determine and map components of a species' ecological niche through space and time, and they have become important tools in pure and applied ecology and evolutionary biology. Most approaches are correlative in that they statistica…	NA	NA	NA	NA	19292794	2009	NA	NA	Ecology letters	497	NA	NA	NA	NA	NA	NA	NA	NA	NA	NA	NA	NA	NA	72	Kearney	2	11727790	Mechanistic niche modelling: combining physiological and spatial data to predict species' ranges.
460	886110276	2/24/2016 17:33:30	1904146644	2/24/2016 17:11:20	false	elite	1	36517198	USA	CA	San Jose	136.0.98.113	yes	3	1	no	2	yes	Species distribution models (SDMs) use spatial environmental data to make inferences on species' range limits and habitat suitability. Conceptually, these models aim to determine and map components of a species' ecological niche through space and time, and they have become important tools in pure and applied ecology and evolutionary biology. Most approaches are correlative in that they statistica…	NA	NA	NA	NA	19292794	2009	NA	NA	Ecology letters	497	NA	NA	NA	NA	NA	NA	NA	NA	NA	NA	NA	NA	NA	72	Kearney	2	11727790	Mechanistic niche modelling: combining physiological and spatial data to predict species' ranges.
461	886110276	2/24/2016 17:45:58	1904154436	2/24/2016 17:44:47	false	elite	1	35621448	USA	CA	San Jose	136.0.98.193	yes	6	5	no	4	yes	Species distribution models (SDMs) use spatial environmental data to make inferences on species' range limits and habitat suitability. Conceptually, these models aim to determine and map components of a species' ecological niche through space and time, and they have become important tools in pure and applied ecology and evolutionary biology. Most approaches are correlative in that they statistica…	NA	NA	NA	NA	19292794	2009	NA	NA	Ecology letters	497	NA	NA	NA	NA	NA	NA	NA	NA	NA	NA	NA	NA	NA	72	Kearney	2	11727790	Mechanistic niche modelling: combining physiological and spatial data to predict species' ranges.
462	886110276	2/24/2016 19:06:29	1904231561	2/24/2016 18:54:48	false	neodev	1	36605219	USA	CA	San Jose	23.27.245.31	yes	3	1	no	2	yes	Species distribution models (SDMs) use spatial environmental data to make inferences on species' range limits and habitat suitability. Conceptually, these models aim to determine and map components of a species' ecological niche through space and time, and they have become important tools in pure and applied ecology and evolutionary biology. Most approaches are correlative in that they statistica…	NA	NA	NA	NA	19292794	2009	NA	NA	Ecology letters	497	NA	NA	NA	NA	NA	NA	NA	NA	NA	NA	NA	NA	NA	72	Kearney	2	11727790	Mechanistic niche modelling: combining physiological and spatial data to predict species' ranges.
463	886110277	2/22/2016 01:22:04	1901361550	2/22/2016 00:58:28	false	elite	1	35621448	USA	CA	San Jose	136.0.98.56	yes	4	4	no	4	yes	The climate of the western shelf of the Antarctic Peninsula (WAP) is undergoing a transition from a cold-dry polar-type climate to a warm-humid sub-Antarctic-type climate. Using three decades of satellite and field data, we document that ocean biological productivity, inferred from chlorophyll a concentration (Chl a), has significantly changed along the WAP shelf. Summertime surface Chl a (summer…	NA	NA	NA	NA	19286554	2009	NA	NA	Science (New York, N.Y.)	197	NA	NA	NA	NA	NA	NA	NA	NA	NA	NA	NA	NA	NA	30	Montes-Hugo	7	15090016	Recent changes in phytoplankton communities associated with rapid regional climate change along the western Antarctic Peninsula.
464	886110277	2/22/2016 09:03:32	1901474343	2/22/2016 08:51:47	false	elite	1	30782237	GBR	H9	London	164.143.240.33	no	0	0	yes	0	yes	The climate of the western shelf of the Antarctic Peninsula (WAP) is undergoing a transition from a cold-dry polar-type climate to a warm-humid sub-Antarctic-type climate. Using three decades of satellite and field data, we document that ocean biological productivity, inferred from chlorophyll a concentration (Chl a), has significantly changed along the WAP shelf. Summertime surface Chl a (summer…	NA	NA	NA	NA	19286554	2009	NA	NA	Science (New York, N.Y.)	197	NA	NA	NA	NA	NA	NA	NA	NA	NA	NA	NA	NA	NA	30	Montes-Hugo	7	15090016	Recent changes in phytoplankton communities associated with rapid regional climate change along the western Antarctic Peninsula.
465	886110277	2/22/2016 19:39:32	1901958696	2/22/2016 19:24:45	false	clixsense	1	33770399	GBR	NA	NA	82.31.15.204	no	0	0	yes	0	yes	The climate of the western shelf of the Antarctic Peninsula (WAP) is undergoing a transition from a cold-dry polar-type climate to a warm-humid sub-Antarctic-type climate. Using three decades of satellite and field data, we document that ocean biological productivity, inferred from chlorophyll a concentration (Chl a), has significantly changed along the WAP shelf. Summertime surface Chl a (summer…	NA	NA	NA	NA	19286554	2009	NA	NA	Science (New York, N.Y.)	197	NA	NA	NA	NA	NA	NA	NA	NA	NA	NA	NA	NA	NA	30	Montes-Hugo	7	15090016	Recent changes in phytoplankton communities associated with rapid regional climate change along the western Antarctic Peninsula.
466	886110277	2/22/2016 23:46:03	1902275430	2/22/2016 23:36:46	false	instagc	1	36559976	CAN	ON	London	24.156.176.37	no	1	0	yes	0	yes	The climate of the western shelf of the Antarctic Peninsula (WAP) is undergoing a transition from a cold-dry polar-type climate to a warm-humid sub-Antarctic-type climate. Using three decades of satellite and field data, we document that ocean biological productivity, inferred from chlorophyll a concentration (Chl a), has significantly changed along the WAP shelf. Summertime surface Chl a (summer…	NA	NA	NA	NA	19286554	2009	NA	NA	Science (New York, N.Y.)	197	NA	NA	NA	NA	NA	NA	NA	NA	NA	NA	NA	NA	NA	30	Montes-Hugo	7	15090016	Recent changes in phytoplankton communities associated with rapid regional climate change along the western Antarctic Peninsula.
467	886110277	2/23/2016 00:25:56	1902312913	2/23/2016 00:24:43	false	tremorgames	1	28394657	USA	MA	Acton	98.110.157.84	no	5	9	no	6	no	The climate of the western shelf of the Antarctic Peninsula (WAP) is undergoing a transition from a cold-dry polar-type climate to a warm-humid sub-Antarctic-type climate. Using three decades of satellite and field data, we document that ocean biological productivity, inferred from chlorophyll a concentration (Chl a), has significantly changed along the WAP shelf. Summertime surface Chl a (summer…	NA	NA	NA	NA	19286554	2009	NA	NA	Science (New York, N.Y.)	197	NA	NA	NA	NA	NA	NA	NA	NA	NA	NA	NA	NA	NA	30	Montes-Hugo	7	15090016	Recent changes in phytoplankton communities associated with rapid regional climate change along the western Antarctic Peninsula.
468	886110277	2/23/2016 04:05:01	1902485156	2/23/2016 04:00:31	false	neodev	1	35118307	USA	NY	New York	198.211.98.145	no	2	2	no	0	yes	The climate of the western shelf of the Antarctic Peninsula (WAP) is undergoing a transition from a cold-dry polar-type climate to a warm-humid sub-Antarctic-type climate. Using three decades of satellite and field data, we document that ocean biological productivity, inferred from chlorophyll a concentration (Chl a), has significantly changed along the WAP shelf. Summertime surface Chl a (summer…	NA	NA	NA	NA	19286554	2009	NA	NA	Science (New York, N.Y.)	197	NA	NA	NA	NA	NA	NA	NA	NA	NA	NA	NA	NA	NA	30	Montes-Hugo	7	15090016	Recent changes in phytoplankton communities associated with rapid regional climate change along the western Antarctic Peninsula.
469	886110277	2/23/2016 04:42:26	1902499744	2/23/2016 04:40:33	false	neodev	1	35753544	USA	NY	New York	198.211.98.145	yes	1	1	no	0	yes	The climate of the western shelf of the Antarctic Peninsula (WAP) is undergoing a transition from a cold-dry polar-type climate to a warm-humid sub-Antarctic-type climate. Using three decades of satellite and field data, we document that ocean biological productivity, inferred from chlorophyll a concentration (Chl a), has significantly changed along the WAP shelf. Summertime surface Chl a (summer…	NA	NA	NA	NA	19286554	2009	NA	NA	Science (New York, N.Y.)	197	NA	NA	NA	NA	NA	NA	NA	NA	NA	NA	NA	NA	NA	30	Montes-Hugo	7	15090016	Recent changes in phytoplankton communities associated with rapid regional climate change along the western Antarctic Peninsula.
470	886110278	2/19/2016 17:49:08	1899369736	2/19/2016 17:48:08	false	neodev	1	34678114	USA	OH	Columbus	216.177.128.60	yes	8	8	yes	7	yes	Amazon forests are a key but poorly understood component of the global carbon cycle. If, as anticipated, they dry this century, they might accelerate climate change through carbon losses and changed surface energy balances. We used records from multiple long-term monitoring plots across Amazonia to assess forest responses to the intense 2005 drought, a possible analog of future events. Affected f…	NA	NA	NA	NA	19265020	2009	NA	NA	Science (New York, N.Y.)	503	NA	NA	NA	NA	NA	NA	NA	NA	NA	NA	NA	NA	NA	33	Phillips	66	13126812	Drought sensitivity of the Amazon rainforest.
471	886110278	2/19/2016 17:57:11	1899387982	2/19/2016 17:43:17	false	elite	1	36284158	USA	CA	San Jose	136.0.98.144	yes	2	2	no	0	yes	Amazon forests are a key but poorly understood component of the global carbon cycle. If, as anticipated, they dry this century, they might accelerate climate change through carbon losses and changed surface energy balances. We used records from multiple long-term monitoring plots across Amazonia to assess forest responses to the intense 2005 drought, a possible analog of future events. Affected f…	NA	NA	NA	NA	19265020	2009	NA	NA	Science (New York, N.Y.)	503	NA	NA	NA	NA	NA	NA	NA	NA	NA	NA	NA	NA	NA	33	Phillips	66	13126812	Drought sensitivity of the Amazon rainforest.
472	886110278	2/19/2016 18:02:57	1899400722	2/19/2016 17:44:06	false	elite	1	36284658	USA	CA	San Jose	136.0.98.144	yes	0	4	yes	0	yes	Amazon forests are a key but poorly understood component of the global carbon cycle. If, as anticipated, they dry this century, they might accelerate climate change through carbon losses and changed surface energy balances. We used records from multiple long-term monitoring plots across Amazonia to assess forest responses to the intense 2005 drought, a possible analog of future events. Affected f…	NA	NA	NA	NA	19265020	2009	NA	NA	Science (New York, N.Y.)	503	NA	NA	NA	NA	NA	NA	NA	NA	NA	NA	NA	NA	NA	33	Phillips	66	13126812	Drought sensitivity of the Amazon rainforest.
473	886110278	2/19/2016 18:28:25	1899474937	2/19/2016 18:23:30	false	gifthunterclub	1	35603542	USA	NA	NA	172.164.60.205	no	3	3	yes	2	yes	Amazon forests are a key but poorly understood component of the global carbon cycle. If, as anticipated, they dry this century, they might accelerate climate change through carbon losses and changed surface energy balances. We used records from multiple long-term monitoring plots across Amazonia to assess forest responses to the intense 2005 drought, a possible analog of future events. Affected f…	NA	NA	NA	NA	19265020	2009	NA	NA	Science (New York, N.Y.)	503	NA	NA	NA	NA	NA	NA	NA	NA	NA	NA	NA	NA	NA	33	Phillips	66	13126812	Drought sensitivity of the Amazon rainforest.
474	886110278	2/19/2016 18:30:46	1899482716	2/19/2016 18:14:17	false	elite	1	36514787	USA	CA	San Jose	23.27.248.200	yes	3	1	no	1	yes	Amazon forests are a key but poorly understood component of the global carbon cycle. If, as anticipated, they dry this century, they might accelerate climate change through carbon losses and changed surface energy balances. We used records from multiple long-term monitoring plots across Amazonia to assess forest responses to the intense 2005 drought, a possible analog of future events. Affected f…	NA	NA	NA	NA	19265020	2009	NA	NA	Science (New York, N.Y.)	503	NA	NA	NA	NA	NA	NA	NA	NA	NA	NA	NA	NA	NA	33	Phillips	66	13126812	Drought sensitivity of the Amazon rainforest.
475	886110278	2/19/2016 18:33:03	1899487970	2/19/2016 18:14:40	false	elite	1	35028687	USA	CA	San Jose	23.27.248.200	yes	2	3	no	1	yes	Amazon forests are a key but poorly understood component of the global carbon cycle. If, as anticipated, they dry this century, they might accelerate climate change through carbon losses and changed surface energy balances. We used records from multiple long-term monitoring plots across Amazonia to assess forest responses to the intense 2005 drought, a possible analog of future events. Affected f…	NA	NA	NA	NA	19265020	2009	NA	NA	Science (New York, N.Y.)	503	NA	NA	NA	NA	NA	NA	NA	NA	NA	NA	NA	NA	NA	33	Phillips	66	13126812	Drought sensitivity of the Amazon rainforest.
476	886110278	2/19/2016 18:34:41	1899492603	2/19/2016 18:17:39	false	elite	1	36517198	USA	CA	San Jose	23.27.248.200	yes	1	2	no	2	yes	Amazon forests are a key but poorly understood component of the global carbon cycle. If, as anticipated, they dry this century, they might accelerate climate change through carbon losses and changed surface energy balances. We used records from multiple long-term monitoring plots across Amazonia to assess forest responses to the intense 2005 drought, a possible analog of future events. Affected f…	NA	NA	NA	NA	19265020	2009	NA	NA	Science (New York, N.Y.)	503	NA	NA	NA	NA	NA	NA	NA	NA	NA	NA	NA	NA	NA	33	Phillips	66	13126812	Drought sensitivity of the Amazon rainforest.
484	886110280	2/20/2016 09:15:44	1900149849	2/20/2016 08:55:37	false	elite	1	35921003	USA	NY	Rochester	23.92.223.206	yes	2	5	yes	1	yes	The oxygen minimum zone (OMZ) of the Eastern Tropical South Pacific (ETSP) is 1 of the 3 major regions in the world where oceanic nitrogen is lost in the pelagic realm. The recent identification of anammox, instead of denitrification, as the likely prevalent pathway for nitrogen loss in this OMZ raises strong questions about our understanding of nitrogen cycling and organic matter remineralizatio…	NA	NA	NA	NA	19255441	2009	NA	NA	Proceedings of the National Academy of Sciences of the United States of America	260	NA	NA	NA	NA	NA	NA	NA	NA	NA	NA	NA	NA	NA	61	Lam	10	15184575	Revising the nitrogen cycle in the Peruvian oxygen minimum zone.
485	886110280	2/20/2016 10:49:29	1900177728	2/20/2016 10:47:29	false	prodege	1	25257275	CAN	BC	Coquitlam	70.68.58.9	yes	3	3	no	4	yes	The oxygen minimum zone (OMZ) of the Eastern Tropical South Pacific (ETSP) is 1 of the 3 major regions in the world where oceanic nitrogen is lost in the pelagic realm. The recent identification of anammox, instead of denitrification, as the likely prevalent pathway for nitrogen loss in this OMZ raises strong questions about our understanding of nitrogen cycling and organic matter remineralizatio…	NA	NA	NA	NA	19255441	2009	NA	NA	Proceedings of the National Academy of Sciences of the United States of America	260	NA	NA	NA	NA	NA	NA	NA	NA	NA	NA	NA	NA	NA	61	Lam	10	15184575	Revising the nitrogen cycle in the Peruvian oxygen minimum zone.
486	886110280	2/20/2016 11:30:50	1900189617	2/20/2016 11:22:13	false	neodev	1	18291435	GBR	C3	Huntingdon	2.125.200.164	no	1	0	yes	0	yes	The oxygen minimum zone (OMZ) of the Eastern Tropical South Pacific (ETSP) is 1 of the 3 major regions in the world where oceanic nitrogen is lost in the pelagic realm. The recent identification of anammox, instead of denitrification, as the likely prevalent pathway for nitrogen loss in this OMZ raises strong questions about our understanding of nitrogen cycling and organic matter remineralizatio…	NA	NA	NA	NA	19255441	2009	NA	NA	Proceedings of the National Academy of Sciences of the United States of America	260	NA	NA	NA	NA	NA	NA	NA	NA	NA	NA	NA	NA	NA	61	Lam	10	15184575	Revising the nitrogen cycle in the Peruvian oxygen minimum zone.
487	886110280	2/20/2016 12:57:24	1900226707	2/20/2016 12:44:55	false	elite	1	35920592	USA	NY	Rochester	23.92.216.37	yes	1	4	yes	1	yes	The oxygen minimum zone (OMZ) of the Eastern Tropical South Pacific (ETSP) is 1 of the 3 major regions in the world where oceanic nitrogen is lost in the pelagic realm. The recent identification of anammox, instead of denitrification, as the likely prevalent pathway for nitrogen loss in this OMZ raises strong questions about our understanding of nitrogen cycling and organic matter remineralizatio…	NA	NA	NA	NA	19255441	2009	NA	NA	Proceedings of the National Academy of Sciences of the United States of America	260	NA	NA	NA	NA	NA	NA	NA	NA	NA	NA	NA	NA	NA	61	Lam	10	15184575	Revising the nitrogen cycle in the Peruvian oxygen minimum zone.
488	886110280	2/20/2016 13:25:00	1900234727	2/20/2016 13:11:54	false	prodege	1	35497415	GBR	J5	Whitley Bay	81.135.65.86	no	1	1	yes	0	no	The oxygen minimum zone (OMZ) of the Eastern Tropical South Pacific (ETSP) is 1 of the 3 major regions in the world where oceanic nitrogen is lost in the pelagic realm. The recent identification of anammox, instead of denitrification, as the likely prevalent pathway for nitrogen loss in this OMZ raises strong questions about our understanding of nitrogen cycling and organic matter remineralizatio…	NA	NA	NA	NA	19255441	2009	NA	NA	Proceedings of the National Academy of Sciences of the United States of America	260	NA	NA	NA	NA	NA	NA	NA	NA	NA	NA	NA	NA	NA	61	Lam	10	15184575	Revising the nitrogen cycle in the Peruvian oxygen minimum zone.
489	886110280	2/20/2016 17:35:14	1900308905	2/20/2016 17:29:02	false	instagc	1	25501853	USA	KY	Winchester	104.2.39.114	no	0	4	no	0	no	The oxygen minimum zone (OMZ) of the Eastern Tropical South Pacific (ETSP) is 1 of the 3 major regions in the world where oceanic nitrogen is lost in the pelagic realm. The recent identification of anammox, instead of denitrification, as the likely prevalent pathway for nitrogen loss in this OMZ raises strong questions about our understanding of nitrogen cycling and organic matter remineralizatio…	NA	NA	NA	NA	19255441	2009	NA	NA	Proceedings of the National Academy of Sciences of the United States of America	260	NA	NA	NA	NA	NA	NA	NA	NA	NA	NA	NA	NA	NA	61	Lam	10	15184575	Revising the nitrogen cycle in the Peruvian oxygen minimum zone.
490	886110280	2/20/2016 19:53:28	1900348250	2/20/2016 19:37:53	false	elite	1	35558469	USA	CA	San Jose	136.0.98.111	yes	2	1	no	2	yes	The oxygen minimum zone (OMZ) of the Eastern Tropical South Pacific (ETSP) is 1 of the 3 major regions in the world where oceanic nitrogen is lost in the pelagic realm. The recent identification of anammox, instead of denitrification, as the likely prevalent pathway for nitrogen loss in this OMZ raises strong questions about our understanding of nitrogen cycling and organic matter remineralizatio…	NA	NA	NA	NA	19255441	2009	NA	NA	Proceedings of the National Academy of Sciences of the United States of America	260	NA	NA	NA	NA	NA	NA	NA	NA	NA	NA	NA	NA	NA	61	Lam	10	15184575	Revising the nitrogen cycle in the Peruvian oxygen minimum zone.
498	886110282	2/20/2016 09:45:23	1900157834	2/20/2016 09:38:51	false	elite	1	35921003	USA	NY	Rochester	23.92.223.206	yes	3	5	yes	0	yes	The asynchronous relationship between millennial-scale temperature changes over Greenland and Antarctica during the last glacial period has led to the notion of a bipolar seesaw which acts to redistribute heat depending on the state of meridional overturning circulation within the Atlantic Ocean. Here we present new records from the South Atlantic that show rapid changes during the last deglaciat…	NA	NA	NA	NA	19242468	2009	NA	NA	Nature	175	NA	NA	NA	NA	NA	NA	NA	NA	NA	NA	NA	NA	NA	53	Barker	7	6500620	Interhemispheric Atlantic seesaw response during the last deglaciation.
499	886110282	2/20/2016 13:20:26	1900233707	2/20/2016 13:09:11	false	elite	1	35920592	USA	NY	Rochester	23.92.216.37	yes	2	4	yes	1	yes	The asynchronous relationship between millennial-scale temperature changes over Greenland and Antarctica during the last glacial period has led to the notion of a bipolar seesaw which acts to redistribute heat depending on the state of meridional overturning circulation within the Atlantic Ocean. Here we present new records from the South Atlantic that show rapid changes during the last deglaciat…	NA	NA	NA	NA	19242468	2009	NA	NA	Nature	175	NA	NA	NA	NA	NA	NA	NA	NA	NA	NA	NA	NA	NA	53	Barker	7	6500620	Interhemispheric Atlantic seesaw response during the last deglaciation.
500	886110282	2/20/2016 13:41:41	1900240204	2/20/2016 13:33:54	false	prodege	1	35497415	GBR	J5	Whitley Bay	81.135.65.86	no	0	0	yes	0	no	The asynchronous relationship between millennial-scale temperature changes over Greenland and Antarctica during the last glacial period has led to the notion of a bipolar seesaw which acts to redistribute heat depending on the state of meridional overturning circulation within the Atlantic Ocean. Here we present new records from the South Atlantic that show rapid changes during the last deglaciat…	NA	NA	NA	NA	19242468	2009	NA	NA	Nature	175	NA	NA	NA	NA	NA	NA	NA	NA	NA	NA	NA	NA	NA	53	Barker	7	6500620	Interhemispheric Atlantic seesaw response during the last deglaciation.
501	886110282	2/20/2016 20:00:57	1900350151	2/20/2016 19:42:21	false	clixsense	1	19739093	GBR	C1	Bury	81.147.114.157	no	0	2	yes	0	yes	The asynchronous relationship between millennial-scale temperature changes over Greenland and Antarctica during the last glacial period has led to the notion of a bipolar seesaw which acts to redistribute heat depending on the state of meridional overturning circulation within the Atlantic Ocean. Here we present new records from the South Atlantic that show rapid changes during the last deglaciat…	NA	NA	NA	NA	19242468	2009	NA	NA	Nature	175	NA	NA	NA	NA	NA	NA	NA	NA	NA	NA	NA	NA	NA	53	Barker	7	6500620	Interhemispheric Atlantic seesaw response during the last deglaciation.
502	886110282	2/20/2016 20:10:33	1900352933	2/20/2016 19:53:29	false	elite	1	35558469	USA	CA	San Jose	136.0.98.111	yes	2	1	no	1	yes	The asynchronous relationship between millennial-scale temperature changes over Greenland and Antarctica during the last glacial period has led to the notion of a bipolar seesaw which acts to redistribute heat depending on the state of meridional overturning circulation within the Atlantic Ocean. Here we present new records from the South Atlantic that show rapid changes during the last deglaciat…	NA	NA	NA	NA	19242468	2009	NA	NA	Nature	175	NA	NA	NA	NA	NA	NA	NA	NA	NA	NA	NA	NA	NA	53	Barker	7	6500620	Interhemispheric Atlantic seesaw response during the last deglaciation.
503	886110282	2/21/2016 02:25:07	1900479175	2/21/2016 02:24:07	false	neodev	1	33291190	USA	TX	Georgetown	74.192.170.215	yes	8	4	yes	4	yes	The asynchronous relationship between millennial-scale temperature changes over Greenland and Antarctica during the last glacial period has led to the notion of a bipolar seesaw which acts to redistribute heat depending on the state of meridional overturning circulation within the Atlantic Ocean. Here we present new records from the South Atlantic that show rapid changes during the last deglaciat…	NA	NA	NA	NA	19242468	2009	NA	NA	Nature	175	NA	NA	NA	NA	NA	NA	NA	NA	NA	NA	NA	NA	NA	53	Barker	7	6500620	Interhemispheric Atlantic seesaw response during the last deglaciation.
504	886110282	2/21/2016 07:40:05	1900565048	2/21/2016 07:39:17	false	bitcoinget	1	36187884	GBR	NA	NA	31.185.192.128	yes	2	2	yes	2	yes	The asynchronous relationship between millennial-scale temperature changes over Greenland and Antarctica during the last glacial period has led to the notion of a bipolar seesaw which acts to redistribute heat depending on the state of meridional overturning circulation within the Atlantic Ocean. Here we present new records from the South Atlantic that show rapid changes during the last deglaciat…	NA	NA	NA	NA	19242468	2009	NA	NA	Nature	175	NA	NA	NA	NA	NA	NA	NA	NA	NA	NA	NA	NA	NA	53	Barker	7	6500620	Interhemispheric Atlantic seesaw response during the last deglaciation.
505	886110283	2/22/2016 00:58:26	1901355201	2/22/2016 00:34:05	false	elite	1	35621448	USA	CA	San Jose	50.118.172.106	yes	4	5	no	4	yes	Rising atmospheric CO(2) levels will not only drive future global mean temperatures toward values unprecedented during the whole Quaternary but will also lead to massive acidification of sea water. This constitutes by itself an anthropogenic planetary-scale perturbation that could significantly modify oceanic biogeochemical fluxes and severely damage marine biota. As a step toward the quantificat…	NA	NA	NA	NA	19218455	2009	NA	NA	Proceedings of the National Academy of Sciences of the United States of America	76	NA	NA	NA	NA	NA	NA	NA	NA	NA	NA	NA	NA	NA	20	Hofmann	2	15186698	Oceanic acidification affects marine carbon pump and triggers extended marine oxygen holes.
506	886110283	2/22/2016 08:51:46	1901470568	2/22/2016 08:40:06	false	elite	1	30782237	GBR	H9	London	164.143.240.33	no	4	1	no	1	no	Rising atmospheric CO(2) levels will not only drive future global mean temperatures toward values unprecedented during the whole Quaternary but will also lead to massive acidification of sea water. This constitutes by itself an anthropogenic planetary-scale perturbation that could significantly modify oceanic biogeochemical fluxes and severely damage marine biota. As a step toward the quantificat…	NA	NA	NA	NA	19218455	2009	NA	NA	Proceedings of the National Academy of Sciences of the United States of America	76	NA	NA	NA	NA	NA	NA	NA	NA	NA	NA	NA	NA	NA	20	Hofmann	2	15186698	Oceanic acidification affects marine carbon pump and triggers extended marine oxygen holes.
507	886110283	2/22/2016 17:01:51	1901765191	2/22/2016 16:46:55	false	elite	1	35920592	USA	NY	Rochester	23.92.216.37	no	2	3	no	0	no	Rising atmospheric CO(2) levels will not only drive future global mean temperatures toward values unprecedented during the whole Quaternary but will also lead to massive acidification of sea water. This constitutes by itself an anthropogenic planetary-scale perturbation that could significantly modify oceanic biogeochemical fluxes and severely damage marine biota. As a step toward the quantificat…	NA	NA	NA	NA	19218455	2009	NA	NA	Proceedings of the National Academy of Sciences of the United States of America	76	NA	NA	NA	NA	NA	NA	NA	NA	NA	NA	NA	NA	NA	20	Hofmann	2	15186698	Oceanic acidification affects marine carbon pump and triggers extended marine oxygen holes.
508	886110283	2/22/2016 18:51:28	1901891130	2/22/2016 18:43:42	false	inboxpounds	1	36564308	GBR	A4	Bath	80.42.148.106	no	4	4	yes	0	no	Rising atmospheric CO(2) levels will not only drive future global mean temperatures toward values unprecedented during the whole Quaternary but will also lead to massive acidification of sea water. This constitutes by itself an anthropogenic planetary-scale perturbation that could significantly modify oceanic biogeochemical fluxes and severely damage marine biota. As a step toward the quantificat…	NA	NA	NA	NA	19218455	2009	NA	NA	Proceedings of the National Academy of Sciences of the United States of America	76	NA	NA	NA	NA	NA	NA	NA	NA	NA	NA	NA	NA	NA	20	Hofmann	2	15186698	Oceanic acidification affects marine carbon pump and triggers extended marine oxygen holes.
509	886110283	2/22/2016 19:24:44	1901937082	2/22/2016 19:09:57	false	clixsense	1	33770399	GBR	NA	NA	82.31.15.204	no	1	1	yes	0	no	Rising atmospheric CO(2) levels will not only drive future global mean temperatures toward values unprecedented during the whole Quaternary but will also lead to massive acidification of sea water. This constitutes by itself an anthropogenic planetary-scale perturbation that could significantly modify oceanic biogeochemical fluxes and severely damage marine biota. As a step toward the quantificat…	NA	NA	NA	NA	19218455	2009	NA	NA	Proceedings of the National Academy of Sciences of the United States of America	76	NA	NA	NA	NA	NA	NA	NA	NA	NA	NA	NA	NA	NA	20	Hofmann	2	15186698	Oceanic acidification affects marine carbon pump and triggers extended marine oxygen holes.
510	886110283	2/22/2016 20:20:39	1902013086	2/22/2016 20:13:52	false	prodege	1	35497415	GBR	J5	Whitley Bay	81.135.65.86	no	6	0	yes	2	no	Rising atmospheric CO(2) levels will not only drive future global mean temperatures toward values unprecedented during the whole Quaternary but will also lead to massive acidification of sea water. This constitutes by itself an anthropogenic planetary-scale perturbation that could significantly modify oceanic biogeochemical fluxes and severely damage marine biota. As a step toward the quantificat…	NA	NA	NA	NA	19218455	2009	NA	NA	Proceedings of the National Academy of Sciences of the United States of America	76	NA	NA	NA	NA	NA	NA	NA	NA	NA	NA	NA	NA	NA	20	Hofmann	2	15186698	Oceanic acidification affects marine carbon pump and triggers extended marine oxygen holes.
511	886110283	2/22/2016 21:43:58	1902135020	2/22/2016 21:39:54	false	instagc	1	30323060	USA	NA	NA	184.53.32.186	no	4	2	no	2	no	Rising atmospheric CO(2) levels will not only drive future global mean temperatures toward values unprecedented during the whole Quaternary but will also lead to massive acidification of sea water. This constitutes by itself an anthropogenic planetary-scale perturbation that could significantly modify oceanic biogeochemical fluxes and severely damage marine biota. As a step toward the quantificat…	NA	NA	NA	NA	19218455	2009	NA	NA	Proceedings of the National Academy of Sciences of the United States of America	76	NA	NA	NA	NA	NA	NA	NA	NA	NA	NA	NA	NA	NA	20	Hofmann	2	15186698	Oceanic acidification affects marine carbon pump and triggers extended marine oxygen holes.
512	886110284	2/19/2016 18:08:45	1899413107	2/19/2016 18:02:58	false	elite	1	36284658	USA	CA	San Jose	136.0.98.144	no	2	3	yes	0	yes	We examine the evidence for the possibility that 21st-century climate change may cause a large-scale &quot;dieback&quot; or degradation of Amazonian rainforest. We employ a new framework for evaluating the rainfall regime of tropical forests and from this deduce precipitation-based boundaries for current forest viability. We then examine climate simulations by 19 global climate models (GCMs) in t…	NA	NA	NA	NA	19218454	2009	NA	NA	Proceedings of the National Academy of Sciences of the United States of America	245	NA	NA	NA	NA	NA	NA	NA	NA	NA	NA	NA	NA	NA	30	Malhi	9	6565062	Exploring the likelihood and mechanism of a climate-change-induced dieback of the Amazon rainforest.
513	886110284	2/19/2016 18:12:24	1899421981	2/19/2016 17:57:12	false	elite	1	36284158	USA	CA	San Jose	136.0.98.144	no	2	2	yes	0	yes	We examine the evidence for the possibility that 21st-century climate change may cause a large-scale &quot;dieback&quot; or degradation of Amazonian rainforest. We employ a new framework for evaluating the rainfall regime of tropical forests and from this deduce precipitation-based boundaries for current forest viability. We then examine climate simulations by 19 global climate models (GCMs) in t…	NA	NA	NA	NA	19218454	2009	NA	NA	Proceedings of the National Academy of Sciences of the United States of America	245	NA	NA	NA	NA	NA	NA	NA	NA	NA	NA	NA	NA	NA	30	Malhi	9	6565062	Exploring the likelihood and mechanism of a climate-change-induced dieback of the Amazon rainforest.
514	886110284	2/19/2016 18:14:15	1899427168	2/19/2016 17:53:48	false	elite	1	36514787	USA	CA	San Jose	23.27.248.200	yes	2	2	no	1	yes	We examine the evidence for the possibility that 21st-century climate change may cause a large-scale &quot;dieback&quot; or degradation of Amazonian rainforest. We employ a new framework for evaluating the rainfall regime of tropical forests and from this deduce precipitation-based boundaries for current forest viability. We then examine climate simulations by 19 global climate models (GCMs) in t…	NA	NA	NA	NA	19218454	2009	NA	NA	Proceedings of the National Academy of Sciences of the United States of America	245	NA	NA	NA	NA	NA	NA	NA	NA	NA	NA	NA	NA	NA	30	Malhi	9	6565062	Exploring the likelihood and mechanism of a climate-change-induced dieback of the Amazon rainforest.
515	886110284	2/19/2016 18:14:39	1899428295	2/19/2016 17:55:33	false	elite	1	35028687	USA	CA	San Jose	23.27.248.200	yes	2	1	no	1	yes	We examine the evidence for the possibility that 21st-century climate change may cause a large-scale &quot;dieback&quot; or degradation of Amazonian rainforest. We employ a new framework for evaluating the rainfall regime of tropical forests and from this deduce precipitation-based boundaries for current forest viability. We then examine climate simulations by 19 global climate models (GCMs) in t…	NA	NA	NA	NA	19218454	2009	NA	NA	Proceedings of the National Academy of Sciences of the United States of America	245	NA	NA	NA	NA	NA	NA	NA	NA	NA	NA	NA	NA	NA	30	Malhi	9	6565062	Exploring the likelihood and mechanism of a climate-change-induced dieback of the Amazon rainforest.
516	886110284	2/19/2016 18:17:38	1899437723	2/19/2016 17:55:03	false	elite	1	36517198	USA	CA	San Jose	23.27.248.200	yes	3	1	no	1	yes	We examine the evidence for the possibility that 21st-century climate change may cause a large-scale &quot;dieback&quot; or degradation of Amazonian rainforest. We employ a new framework for evaluating the rainfall regime of tropical forests and from this deduce precipitation-based boundaries for current forest viability. We then examine climate simulations by 19 global climate models (GCMs) in t…	NA	NA	NA	NA	19218454	2009	NA	NA	Proceedings of the National Academy of Sciences of the United States of America	245	NA	NA	NA	NA	NA	NA	NA	NA	NA	NA	NA	NA	NA	30	Malhi	9	6565062	Exploring the likelihood and mechanism of a climate-change-induced dieback of the Amazon rainforest.
517	886110284	2/19/2016 19:25:37	1899605607	2/19/2016 19:17:57	false	elite	1	35919516	USA	NY	Rochester	23.92.220.34	yes	5	7	yes	0	yes	We examine the evidence for the possibility that 21st-century climate change may cause a large-scale &quot;dieback&quot; or degradation of Amazonian rainforest. We employ a new framework for evaluating the rainfall regime of tropical forests and from this deduce precipitation-based boundaries for current forest viability. We then examine climate simulations by 19 global climate models (GCMs) in t…	NA	NA	NA	NA	19218454	2009	NA	NA	Proceedings of the National Academy of Sciences of the United States of America	245	NA	NA	NA	NA	NA	NA	NA	NA	NA	NA	NA	NA	NA	30	Malhi	9	6565062	Exploring the likelihood and mechanism of a climate-change-induced dieback of the Amazon rainforest.
518	886110284	2/19/2016 20:48:25	1899690900	2/19/2016 20:38:57	false	neodev	1	12115558	USA	OH	Hudson	107.9.167.91	no	1	3	yes	0	yes	We examine the evidence for the possibility that 21st-century climate change may cause a large-scale &quot;dieback&quot; or degradation of Amazonian rainforest. We employ a new framework for evaluating the rainfall regime of tropical forests and from this deduce precipitation-based boundaries for current forest viability. We then examine climate simulations by 19 global climate models (GCMs) in t…	NA	NA	NA	NA	19218454	2009	NA	NA	Proceedings of the National Academy of Sciences of the United States of America	245	NA	NA	NA	NA	NA	NA	NA	NA	NA	NA	NA	NA	NA	30	Malhi	9	6565062	Exploring the likelihood and mechanism of a climate-change-induced dieback of the Amazon rainforest.
526	886110286	2/22/2016 09:28:58	1901483025	2/22/2016 09:03:33	false	elite	1	30782237	GBR	H9	London	164.143.240.33	no	0	2	yes	0	no	Biodiversity hotspots, representing regions with high species endemism and conservation threat, have been mapped globally. Yet, biodiversity distribution data from within hotspots are too sparse for effective conservation in the face of rapid environmental change. Using frogs as indicators, ecological niche models under paleoclimates, and simultaneous Bayesian analyses of multispecies molecular d…	NA	NA	NA	NA	19197066	2009	NA	NA	Science (New York, N.Y.)	327	NA	NA	NA	NA	NA	NA	NA	NA	NA	NA	NA	NA	NA	54	Carnaval	5	15089661	Stability predicts genetic diversity in the Brazilian Atlantic forest hotspot.
527	886110286	2/22/2016 15:04:04	1901640263	2/22/2016 14:35:34	false	elite	1	35621448	USA	CA	San Jose	136.0.98.36	yes	4	4	no	4	yes	Biodiversity hotspots, representing regions with high species endemism and conservation threat, have been mapped globally. Yet, biodiversity distribution data from within hotspots are too sparse for effective conservation in the face of rapid environmental change. Using frogs as indicators, ecological niche models under paleoclimates, and simultaneous Bayesian analyses of multispecies molecular d…	NA	NA	NA	NA	19197066	2009	NA	NA	Science (New York, N.Y.)	327	NA	NA	NA	NA	NA	NA	NA	NA	NA	NA	NA	NA	NA	54	Carnaval	5	15089661	Stability predicts genetic diversity in the Brazilian Atlantic forest hotspot.
528	886110286	2/22/2016 19:50:11	1901974410	2/22/2016 19:39:33	false	clixsense	1	33770399	GBR	NA	NA	82.31.15.204	no	1	2	yes	0	yes	Biodiversity hotspots, representing regions with high species endemism and conservation threat, have been mapped globally. Yet, biodiversity distribution data from within hotspots are too sparse for effective conservation in the face of rapid environmental change. Using frogs as indicators, ecological niche models under paleoclimates, and simultaneous Bayesian analyses of multispecies molecular d…	NA	NA	NA	NA	19197066	2009	NA	NA	Science (New York, N.Y.)	327	NA	NA	NA	NA	NA	NA	NA	NA	NA	NA	NA	NA	NA	54	Carnaval	5	15089661	Stability predicts genetic diversity in the Brazilian Atlantic forest hotspot.
529	886110286	2/22/2016 23:56:34	1902285666	2/22/2016 23:46:04	false	instagc	1	36559976	CAN	ON	London	24.156.176.37	no	3	1	yes	0	yes	Biodiversity hotspots, representing regions with high species endemism and conservation threat, have been mapped globally. Yet, biodiversity distribution data from within hotspots are too sparse for effective conservation in the face of rapid environmental change. Using frogs as indicators, ecological niche models under paleoclimates, and simultaneous Bayesian analyses of multispecies molecular d…	NA	NA	NA	NA	19197066	2009	NA	NA	Science (New York, N.Y.)	327	NA	NA	NA	NA	NA	NA	NA	NA	NA	NA	NA	NA	NA	54	Carnaval	5	15089661	Stability predicts genetic diversity in the Brazilian Atlantic forest hotspot.
530	886110286	2/23/2016 04:47:32	1902502150	2/23/2016 04:45:51	false	neodev	1	36124338	USA	NY	New York	198.211.98.145	no	1	1	no	0	yes	Biodiversity hotspots, representing regions with high species endemism and conservation threat, have been mapped globally. Yet, biodiversity distribution data from within hotspots are too sparse for effective conservation in the face of rapid environmental change. Using frogs as indicators, ecological niche models under paleoclimates, and simultaneous Bayesian analyses of multispecies molecular d…	NA	NA	NA	NA	19197066	2009	NA	NA	Science (New York, N.Y.)	327	NA	NA	NA	NA	NA	NA	NA	NA	NA	NA	NA	NA	NA	54	Carnaval	5	15089661	Stability predicts genetic diversity in the Brazilian Atlantic forest hotspot.
531	886110286	2/23/2016 05:00:51	1902508370	2/23/2016 04:57:33	false	elite	1	36491027	USA	NY	New York	198.211.98.145	no	2	2	no	1	yes	Biodiversity hotspots, representing regions with high species endemism and conservation threat, have been mapped globally. Yet, biodiversity distribution data from within hotspots are too sparse for effective conservation in the face of rapid environmental change. Using frogs as indicators, ecological niche models under paleoclimates, and simultaneous Bayesian analyses of multispecies molecular d…	NA	NA	NA	NA	19197066	2009	NA	NA	Science (New York, N.Y.)	327	NA	NA	NA	NA	NA	NA	NA	NA	NA	NA	NA	NA	NA	54	Carnaval	5	15089661	Stability predicts genetic diversity in the Brazilian Atlantic forest hotspot.
532	886110286	2/23/2016 05:10:23	1902512570	2/23/2016 05:09:11	false	neodev	1	34747155	USA	NY	New York	198.211.98.145	no	1	1	no	0	yes	Biodiversity hotspots, representing regions with high species endemism and conservation threat, have been mapped globally. Yet, biodiversity distribution data from within hotspots are too sparse for effective conservation in the face of rapid environmental change. Using frogs as indicators, ecological niche models under paleoclimates, and simultaneous Bayesian analyses of multispecies molecular d…	NA	NA	NA	NA	19197066	2009	NA	NA	Science (New York, N.Y.)	327	NA	NA	NA	NA	NA	NA	NA	NA	NA	NA	NA	NA	NA	54	Carnaval	5	15089661	Stability predicts genetic diversity in the Brazilian Atlantic forest hotspot.
540	886110288	2/22/2016 20:13:53	1902003061	2/22/2016 20:04:03	false	clixsense	1	33770399	GBR	NA	NA	82.31.15.204	no	1	1	yes	0	yes	The Atlantic meridional overturning circulation (AMOC) transports warm salty surface waters to high latitudes, where they cool, sink and return southwards at depth. Through its attendant meridional heat transport, the AMOC helps maintain a warm northwestern European climate, and acts as a control on the global climate. Past climate fluctuations during the Holocene epoch ( approximately 11,700 yea…	NA	NA	NA	NA	19194447	2009	NA	NA	Nature	117	NA	NA	NA	NA	NA	NA	NA	NA	NA	NA	NA	NA	NA	32	Thornalley	3	14909209	Holocene oscillations in temperature and salinity of the surface subpolar North Atlantic.
541	886110288	2/23/2016 00:15:19	1902302874	2/23/2016 00:08:01	false	instagc	1	36559976	CAN	ON	London	24.156.176.37	no	1	0	yes	0	yes	The Atlantic meridional overturning circulation (AMOC) transports warm salty surface waters to high latitudes, where they cool, sink and return southwards at depth. Through its attendant meridional heat transport, the AMOC helps maintain a warm northwestern European climate, and acts as a control on the global climate. Past climate fluctuations during the Holocene epoch ( approximately 11,700 yea…	NA	NA	NA	NA	19194447	2009	NA	NA	Nature	117	NA	NA	NA	NA	NA	NA	NA	NA	NA	NA	NA	NA	NA	32	Thornalley	3	14909209	Holocene oscillations in temperature and salinity of the surface subpolar North Atlantic.
542	886110288	2/24/2016 16:17:56	1904099223	2/24/2016 16:14:31	false	elite	1	30782237	GBR	H9	London	164.143.240.33	no	1	2	yes	0	yes	The Atlantic meridional overturning circulation (AMOC) transports warm salty surface waters to high latitudes, where they cool, sink and return southwards at depth. Through its attendant meridional heat transport, the AMOC helps maintain a warm northwestern European climate, and acts as a control on the global climate. Past climate fluctuations during the Holocene epoch ( approximately 11,700 yea…	NA	NA	NA	NA	19194447	2009	NA	NA	Nature	117	NA	NA	NA	NA	NA	NA	NA	NA	NA	NA	NA	NA	NA	32	Thornalley	3	14909209	Holocene oscillations in temperature and salinity of the surface subpolar North Atlantic.
543	886110288	2/24/2016 17:33:04	1904146381	2/24/2016 17:10:07	false	elite	1	35028687	USA	CA	San Jose	136.0.98.113	yes	2	1	no	1	yes	The Atlantic meridional overturning circulation (AMOC) transports warm salty surface waters to high latitudes, where they cool, sink and return southwards at depth. Through its attendant meridional heat transport, the AMOC helps maintain a warm northwestern European climate, and acts as a control on the global climate. Past climate fluctuations during the Holocene epoch ( approximately 11,700 yea…	NA	NA	NA	NA	19194447	2009	NA	NA	Nature	117	NA	NA	NA	NA	NA	NA	NA	NA	NA	NA	NA	NA	NA	32	Thornalley	3	14909209	Holocene oscillations in temperature and salinity of the surface subpolar North Atlantic.
544	886110288	2/24/2016 17:33:30	1904146642	2/24/2016 17:11:20	false	elite	1	36517198	USA	CA	San Jose	136.0.98.113	yes	1	2	no	1	yes	The Atlantic meridional overturning circulation (AMOC) transports warm salty surface waters to high latitudes, where they cool, sink and return southwards at depth. Through its attendant meridional heat transport, the AMOC helps maintain a warm northwestern European climate, and acts as a control on the global climate. Past climate fluctuations during the Holocene epoch ( approximately 11,700 yea…	NA	NA	NA	NA	19194447	2009	NA	NA	Nature	117	NA	NA	NA	NA	NA	NA	NA	NA	NA	NA	NA	NA	NA	32	Thornalley	3	14909209	Holocene oscillations in temperature and salinity of the surface subpolar North Atlantic.
545	886110288	2/24/2016 17:45:58	1904154438	2/24/2016 17:44:47	false	elite	1	35621448	USA	CA	San Jose	136.0.98.193	yes	5	4	no	3	yes	The Atlantic meridional overturning circulation (AMOC) transports warm salty surface waters to high latitudes, where they cool, sink and return southwards at depth. Through its attendant meridional heat transport, the AMOC helps maintain a warm northwestern European climate, and acts as a control on the global climate. Past climate fluctuations during the Holocene epoch ( approximately 11,700 yea…	NA	NA	NA	NA	19194447	2009	NA	NA	Nature	117	NA	NA	NA	NA	NA	NA	NA	NA	NA	NA	NA	NA	NA	32	Thornalley	3	14909209	Holocene oscillations in temperature and salinity of the surface subpolar North Atlantic.
546	886110288	2/24/2016 19:06:29	1904231559	2/24/2016 18:54:48	false	neodev	1	36605219	USA	CA	San Jose	23.27.245.31	yes	2	1	no	1	yes	The Atlantic meridional overturning circulation (AMOC) transports warm salty surface waters to high latitudes, where they cool, sink and return southwards at depth. Through its attendant meridional heat transport, the AMOC helps maintain a warm northwestern European climate, and acts as a control on the global climate. Past climate fluctuations during the Holocene epoch ( approximately 11,700 yea…	NA	NA	NA	NA	19194447	2009	NA	NA	Nature	117	NA	NA	NA	NA	NA	NA	NA	NA	NA	NA	NA	NA	NA	32	Thornalley	3	14909209	Holocene oscillations in temperature and salinity of the surface subpolar North Atlantic.
547	886110289	2/19/2016 18:46:59	1899542862	2/19/2016 18:33:05	false	elite	1	35028687	USA	CA	San Jose	23.27.248.75	yes	2	1	no	1	yes	It is widely accepted, based on data from the last few decades and on model simulations, that anthropogenic climate change will cause increased fire activity. However, less attention has been paid to the relationship between abrupt climate changes and heightened fire activity in the paleorecord. We use 35 charcoal and pollen records to assess how fire regimes in North America changed during the l…	NA	NA	NA	NA	19190185	2009	NA	NA	Proceedings of the National Academy of Sciences of the United States of America	157	NA	NA	NA	NA	NA	NA	NA	NA	NA	NA	NA	NA	NA	42	Marlon	23	4883025	Wildfire responses to abrupt climate change in North America.
548	886110289	2/19/2016 18:47:05	1899543068	2/19/2016 18:34:42	false	elite	1	36517198	USA	CA	San Jose	23.27.248.75	yes	2	2	no	1	yes	It is widely accepted, based on data from the last few decades and on model simulations, that anthropogenic climate change will cause increased fire activity. However, less attention has been paid to the relationship between abrupt climate changes and heightened fire activity in the paleorecord. We use 35 charcoal and pollen records to assess how fire regimes in North America changed during the l…	NA	NA	NA	NA	19190185	2009	NA	NA	Proceedings of the National Academy of Sciences of the United States of America	157	NA	NA	NA	NA	NA	NA	NA	NA	NA	NA	NA	NA	NA	42	Marlon	23	4883025	Wildfire responses to abrupt climate change in North America.
549	886110289	2/19/2016 18:52:36	1899561919	2/19/2016 18:47:47	false	neodev	1	33984573	USA	FL	Naples	216.177.204.120	yes	1	1	yes	0	yes	It is widely accepted, based on data from the last few decades and on model simulations, that anthropogenic climate change will cause increased fire activity. However, less attention has been paid to the relationship between abrupt climate changes and heightened fire activity in the paleorecord. We use 35 charcoal and pollen records to assess how fire regimes in North America changed during the l…	NA	NA	NA	NA	19190185	2009	NA	NA	Proceedings of the National Academy of Sciences of the United States of America	157	NA	NA	NA	NA	NA	NA	NA	NA	NA	NA	NA	NA	NA	42	Marlon	23	4883025	Wildfire responses to abrupt climate change in North America.
550	886110289	2/19/2016 19:10:51	1899595307	2/19/2016 19:09:16	false	elite	1	36284158	USA	CA	San Jose	136.0.98.144	no	1	1	yes	0	yes	It is widely accepted, based on data from the last few decades and on model simulations, that anthropogenic climate change will cause increased fire activity. However, less attention has been paid to the relationship between abrupt climate changes and heightened fire activity in the paleorecord. We use 35 charcoal and pollen records to assess how fire regimes in North America changed during the l…	NA	NA	NA	NA	19190185	2009	NA	NA	Proceedings of the National Academy of Sciences of the United States of America	157	NA	NA	NA	NA	NA	NA	NA	NA	NA	NA	NA	NA	NA	42	Marlon	23	4883025	Wildfire responses to abrupt climate change in North America.
551	886110289	2/19/2016 19:31:34	1899610428	2/19/2016 19:20:59	false	clixsense	1	31738779	CAN	ON	Toronto	23.91.150.221	no	2	0	yes	0	yes	It is widely accepted, based on data from the last few decades and on model simulations, that anthropogenic climate change will cause increased fire activity. However, less attention has been paid to the relationship between abrupt climate changes and heightened fire activity in the paleorecord. We use 35 charcoal and pollen records to assess how fire regimes in North America changed during the l…	NA	NA	NA	NA	19190185	2009	NA	NA	Proceedings of the National Academy of Sciences of the United States of America	157	NA	NA	NA	NA	NA	NA	NA	NA	NA	NA	NA	NA	NA	42	Marlon	23	4883025	Wildfire responses to abrupt climate change in North America.
552	886110289	2/19/2016 19:34:27	1899613290	2/19/2016 19:29:40	false	elite	1	35919516	USA	NY	Rochester	23.92.220.34	no	3	2	no	1	no	It is widely accepted, based on data from the last few decades and on model simulations, that anthropogenic climate change will cause increased fire activity. However, less attention has been paid to the relationship between abrupt climate changes and heightened fire activity in the paleorecord. We use 35 charcoal and pollen records to assess how fire regimes in North America changed during the l…	NA	NA	NA	NA	19190185	2009	NA	NA	Proceedings of the National Academy of Sciences of the United States of America	157	NA	NA	NA	NA	NA	NA	NA	NA	NA	NA	NA	NA	NA	42	Marlon	23	4883025	Wildfire responses to abrupt climate change in North America.
553	886110289	2/19/2016 20:55:34	1899695670	2/19/2016 20:49:01	false	neodev	1	12115558	USA	OH	Hudson	107.9.167.91	no	4	0	yes	0	no	It is widely accepted, based on data from the last few decades and on model simulations, that anthropogenic climate change will cause increased fire activity. However, less attention has been paid to the relationship between abrupt climate changes and heightened fire activity in the paleorecord. We use 35 charcoal and pollen records to assess how fire regimes in North America changed during the l…	NA	NA	NA	NA	19190185	2009	NA	NA	Proceedings of the National Academy of Sciences of the United States of America	157	NA	NA	NA	NA	NA	NA	NA	NA	NA	NA	NA	NA	NA	42	Marlon	23	4883025	Wildfire responses to abrupt climate change in North America.
554	886110290	2/19/2016 17:49:08	1899369738	2/19/2016 17:48:08	false	neodev	1	34678114	USA	OH	Columbus	216.177.128.60	yes	8	7	no	6	yes	Environmental impacts of energy use can impose large costs on society. We quantify and monetize the life-cycle climate-change and health effects of greenhouse gas (GHG) and fine particulate matter (PM(2.5)) emissions from gasoline, corn ethanol, and cellulosic ethanol. For each billion ethanol-equivalent gallons of fuel produced and combusted in the US, the combined climate-change and health cost…	NA	NA	NA	NA	19188587	2009	NA	NA	Proceedings of the National Academy of Sciences of the United States of America	133	NA	NA	NA	NA	NA	NA	NA	NA	NA	NA	NA	NA	NA	36	Hill	9	6907523	Climate change and health costs of air emissions from biofuels and gasoline.
555	886110290	2/19/2016 17:57:11	1899387978	2/19/2016 17:43:17	false	elite	1	36284158	USA	CA	San Jose	136.0.98.144	no	1	2	yes	0	yes	Environmental impacts of energy use can impose large costs on society. We quantify and monetize the life-cycle climate-change and health effects of greenhouse gas (GHG) and fine particulate matter (PM(2.5)) emissions from gasoline, corn ethanol, and cellulosic ethanol. For each billion ethanol-equivalent gallons of fuel produced and combusted in the US, the combined climate-change and health cost…	NA	NA	NA	NA	19188587	2009	NA	NA	Proceedings of the National Academy of Sciences of the United States of America	133	NA	NA	NA	NA	NA	NA	NA	NA	NA	NA	NA	NA	NA	36	Hill	9	6907523	Climate change and health costs of air emissions from biofuels and gasoline.
556	886110290	2/19/2016 18:02:57	1899400725	2/19/2016 17:44:06	false	elite	1	36284658	USA	CA	San Jose	136.0.98.144	no	1	3	yes	0	yes	Environmental impacts of energy use can impose large costs on society. We quantify and monetize the life-cycle climate-change and health effects of greenhouse gas (GHG) and fine particulate matter (PM(2.5)) emissions from gasoline, corn ethanol, and cellulosic ethanol. For each billion ethanol-equivalent gallons of fuel produced and combusted in the US, the combined climate-change and health cost…	NA	NA	NA	NA	19188587	2009	NA	NA	Proceedings of the National Academy of Sciences of the United States of America	133	NA	NA	NA	NA	NA	NA	NA	NA	NA	NA	NA	NA	NA	36	Hill	9	6907523	Climate change and health costs of air emissions from biofuels and gasoline.
557	886110290	2/19/2016 18:28:25	1899474945	2/19/2016 18:23:30	false	gifthunterclub	1	35603542	USA	NA	NA	172.164.60.205	yes	4	4	no	2	no	Environmental impacts of energy use can impose large costs on society. We quantify and monetize the life-cycle climate-change and health effects of greenhouse gas (GHG) and fine particulate matter (PM(2.5)) emissions from gasoline, corn ethanol, and cellulosic ethanol. For each billion ethanol-equivalent gallons of fuel produced and combusted in the US, the combined climate-change and health cost…	NA	NA	NA	NA	19188587	2009	NA	NA	Proceedings of the National Academy of Sciences of the United States of America	133	NA	NA	NA	NA	NA	NA	NA	NA	NA	NA	NA	NA	NA	36	Hill	9	6907523	Climate change and health costs of air emissions from biofuels and gasoline.
558	886110290	2/19/2016 18:30:46	1899482719	2/19/2016 18:14:17	false	elite	1	36514787	USA	CA	San Jose	23.27.248.200	yes	2	1	no	1	yes	Environmental impacts of energy use can impose large costs on society. We quantify and monetize the life-cycle climate-change and health effects of greenhouse gas (GHG) and fine particulate matter (PM(2.5)) emissions from gasoline, corn ethanol, and cellulosic ethanol. For each billion ethanol-equivalent gallons of fuel produced and combusted in the US, the combined climate-change and health cost…	NA	NA	NA	NA	19188587	2009	NA	NA	Proceedings of the National Academy of Sciences of the United States of America	133	NA	NA	NA	NA	NA	NA	NA	NA	NA	NA	NA	NA	NA	36	Hill	9	6907523	Climate change and health costs of air emissions from biofuels and gasoline.
559	886110290	2/19/2016 18:33:03	1899487966	2/19/2016 18:14:40	false	elite	1	35028687	USA	CA	San Jose	23.27.248.200	yes	1	2	no	2	yes	Environmental impacts of energy use can impose large costs on society. We quantify and monetize the life-cycle climate-change and health effects of greenhouse gas (GHG) and fine particulate matter (PM(2.5)) emissions from gasoline, corn ethanol, and cellulosic ethanol. For each billion ethanol-equivalent gallons of fuel produced and combusted in the US, the combined climate-change and health cost…	NA	NA	NA	NA	19188587	2009	NA	NA	Proceedings of the National Academy of Sciences of the United States of America	133	NA	NA	NA	NA	NA	NA	NA	NA	NA	NA	NA	NA	NA	36	Hill	9	6907523	Climate change and health costs of air emissions from biofuels and gasoline.
560	886110290	2/19/2016 18:34:41	1899492599	2/19/2016 18:17:39	false	elite	1	36517198	USA	CA	San Jose	23.27.248.200	yes	1	3	no	2	yes	Environmental impacts of energy use can impose large costs on society. We quantify and monetize the life-cycle climate-change and health effects of greenhouse gas (GHG) and fine particulate matter (PM(2.5)) emissions from gasoline, corn ethanol, and cellulosic ethanol. For each billion ethanol-equivalent gallons of fuel produced and combusted in the US, the combined climate-change and health cost…	NA	NA	NA	NA	19188587	2009	NA	NA	Proceedings of the National Academy of Sciences of the United States of America	133	NA	NA	NA	NA	NA	NA	NA	NA	NA	NA	NA	NA	NA	36	Hill	9	6907523	Climate change and health costs of air emissions from biofuels and gasoline.
561	886110291	2/22/2016 00:04:22	1901340061	2/21/2016 23:59:34	false	clixsense	1	32549163	CAN	MB	Winnipeg	206.45.79.112	no	4	4	no	1	no	The severity of damaging human-induced climate change depends not only on the magnitude of the change but also on the potential for irreversibility. This paper shows that the climate change that takes place due to increases in carbon dioxide concentration is largely irreversible for 1,000 years after emissions stop. Following cessation of emissions, removal of atmospheric carbon dioxide decreases…	NA	NA	NA	NA	19179281	2009	NA	NA	Proceedings of the National Academy of Sciences of the United States of America	587	NA	NA	NA	NA	NA	NA	NA	NA	NA	NA	NA	NA	NA	137	Solomon	4	4897993	Irreversible climate change due to carbon dioxide emissions.
562	886110291	2/22/2016 00:34:03	1901347948	2/22/2016 00:07:36	false	elite	1	35621448	USA	CA	San Jose	23.27.245.193	yes	4	5	no	4	yes	The severity of damaging human-induced climate change depends not only on the magnitude of the change but also on the potential for irreversibility. This paper shows that the climate change that takes place due to increases in carbon dioxide concentration is largely irreversible for 1,000 years after emissions stop. Following cessation of emissions, removal of atmospheric carbon dioxide decreases…	NA	NA	NA	NA	19179281	2009	NA	NA	Proceedings of the National Academy of Sciences of the United States of America	587	NA	NA	NA	NA	NA	NA	NA	NA	NA	NA	NA	NA	NA	137	Solomon	4	4897993	Irreversible climate change due to carbon dioxide emissions.
563	886110291	2/22/2016 03:47:59	1901401618	2/22/2016 03:29:08	false	elite	1	36514787	USA	CA	San Jose	23.27.250.157	yes	1	3	no	2	yes	The severity of damaging human-induced climate change depends not only on the magnitude of the change but also on the potential for irreversibility. This paper shows that the climate change that takes place due to increases in carbon dioxide concentration is largely irreversible for 1,000 years after emissions stop. Following cessation of emissions, removal of atmospheric carbon dioxide decreases…	NA	NA	NA	NA	19179281	2009	NA	NA	Proceedings of the National Academy of Sciences of the United States of America	587	NA	NA	NA	NA	NA	NA	NA	NA	NA	NA	NA	NA	NA	137	Solomon	4	4897993	Irreversible climate change due to carbon dioxide emissions.
564	886110291	2/22/2016 03:48:54	1901401799	2/22/2016 03:30:35	false	elite	1	35028687	USA	CA	San Jose	23.27.250.157	yes	1	2	no	2	yes	The severity of damaging human-induced climate change depends not only on the magnitude of the change but also on the potential for irreversibility. This paper shows that the climate change that takes place due to increases in carbon dioxide concentration is largely irreversible for 1,000 years after emissions stop. Following cessation of emissions, removal of atmospheric carbon dioxide decreases…	NA	NA	NA	NA	19179281	2009	NA	NA	Proceedings of the National Academy of Sciences of the United States of America	587	NA	NA	NA	NA	NA	NA	NA	NA	NA	NA	NA	NA	NA	137	Solomon	4	4897993	Irreversible climate change due to carbon dioxide emissions.
565	886110291	2/22/2016 03:50:00	1901402037	2/22/2016 03:31:23	false	elite	1	36517198	USA	CA	San Jose	23.27.250.157	yes	3	2	no	1	yes	The severity of damaging human-induced climate change depends not only on the magnitude of the change but also on the potential for irreversibility. This paper shows that the climate change that takes place due to increases in carbon dioxide concentration is largely irreversible for 1,000 years after emissions stop. Following cessation of emissions, removal of atmospheric carbon dioxide decreases…	NA	NA	NA	NA	19179281	2009	NA	NA	Proceedings of the National Academy of Sciences of the United States of America	587	NA	NA	NA	NA	NA	NA	NA	NA	NA	NA	NA	NA	NA	137	Solomon	4	4897993	Irreversible climate change due to carbon dioxide emissions.
566	886110291	2/22/2016 08:40:04	1901467353	2/22/2016 08:27:29	false	elite	1	30782237	GBR	H9	London	164.143.240.33	no	0	2	no	0	no	The severity of damaging human-induced climate change depends not only on the magnitude of the change but also on the potential for irreversibility. This paper shows that the climate change that takes place due to increases in carbon dioxide concentration is largely irreversible for 1,000 years after emissions stop. Following cessation of emissions, removal of atmospheric carbon dioxide decreases…	NA	NA	NA	NA	19179281	2009	NA	NA	Proceedings of the National Academy of Sciences of the United States of America	587	NA	NA	NA	NA	NA	NA	NA	NA	NA	NA	NA	NA	NA	137	Solomon	4	4897993	Irreversible climate change due to carbon dioxide emissions.
567	886110291	2/22/2016 15:55:27	1901682181	2/22/2016 15:54:48	false	gifthunterclub	1	35138595	USA	OR	Boardman	54.213.10.247	yes	3	7	yes	2	yes	The severity of damaging human-induced climate change depends not only on the magnitude of the change but also on the potential for irreversibility. This paper shows that the climate change that takes place due to increases in carbon dioxide concentration is largely irreversible for 1,000 years after emissions stop. Following cessation of emissions, removal of atmospheric carbon dioxide decreases…	NA	NA	NA	NA	19179281	2009	NA	NA	Proceedings of the National Academy of Sciences of the United States of America	587	NA	NA	NA	NA	NA	NA	NA	NA	NA	NA	NA	NA	NA	137	Solomon	4	4897993	Irreversible climate change due to carbon dioxide emissions.
568	886110292	2/23/2016 00:28:45	1902315735	2/23/2016 00:15:19	false	instagc	1	36559976	CAN	ON	London	24.156.176.37	no	2	0	yes	0	yes	Studies have reported important effects of recent climate change on Antarctic species, but there has been to our knowledge no attempt to explicitly link those results to forecasted population responses to climate change. Antarctic sea ice extent (SIE) is projected to shrink as concentrations of atmospheric greenhouse gases (GHGs) increase, and emperor penguins (Aptenodytes forsteri) are extremely…	NA	NA	NA	NA	19171908	2009	NA	NA	Proceedings of the National Academy of Sciences of the United States of America	107	NA	NA	NA	NA	NA	NA	NA	NA	NA	NA	NA	NA	NA	28	Jenouvrier	6	6443486	Demographic models and IPCC climate projections predict the decline of an emperor penguin population.
569	886110292	2/24/2016 16:51:18	1904119658	2/24/2016 16:37:20	false	clixsense	1	33770399	GBR	NA	NA	82.31.15.204	no	1	0	yes	0	yes	Studies have reported important effects of recent climate change on Antarctic species, but there has been to our knowledge no attempt to explicitly link those results to forecasted population responses to climate change. Antarctic sea ice extent (SIE) is projected to shrink as concentrations of atmospheric greenhouse gases (GHGs) increase, and emperor penguins (Aptenodytes forsteri) are extremely…	NA	NA	NA	NA	19171908	2009	NA	NA	Proceedings of the National Academy of Sciences of the United States of America	107	NA	NA	NA	NA	NA	NA	NA	NA	NA	NA	NA	NA	NA	28	Jenouvrier	6	6443486	Demographic models and IPCC climate projections predict the decline of an emperor penguin population.
570	886110292	2/24/2016 18:54:44	1904222781	2/24/2016 18:44:35	false	neodev	1	36605219	USA	CA	San Jose	23.27.245.31	yes	2	1	no	1	yes	Studies have reported important effects of recent climate change on Antarctic species, but there has been to our knowledge no attempt to explicitly link those results to forecasted population responses to climate change. Antarctic sea ice extent (SIE) is projected to shrink as concentrations of atmospheric greenhouse gases (GHGs) increase, and emperor penguins (Aptenodytes forsteri) are extremely…	NA	NA	NA	NA	19171908	2009	NA	NA	Proceedings of the National Academy of Sciences of the United States of America	107	NA	NA	NA	NA	NA	NA	NA	NA	NA	NA	NA	NA	NA	28	Jenouvrier	6	6443486	Demographic models and IPCC climate projections predict the decline of an emperor penguin population.
571	886110292	2/24/2016 20:13:34	1904271982	2/24/2016 20:07:53	false	prodege	1	35497415	GBR	J5	Whitley Bay	81.135.65.86	no	1	1	yes	3	yes	Studies have reported important effects of recent climate change on Antarctic species, but there has been to our knowledge no attempt to explicitly link those results to forecasted population responses to climate change. Antarctic sea ice extent (SIE) is projected to shrink as concentrations of atmospheric greenhouse gases (GHGs) increase, and emperor penguins (Aptenodytes forsteri) are extremely…	NA	NA	NA	NA	19171908	2009	NA	NA	Proceedings of the National Academy of Sciences of the United States of America	107	NA	NA	NA	NA	NA	NA	NA	NA	NA	NA	NA	NA	NA	28	Jenouvrier	6	6443486	Demographic models and IPCC climate projections predict the decline of an emperor penguin population.
572	886110292	2/24/2016 23:05:14	1904401890	2/24/2016 22:48:22	false	elite	1	36514787	USA	OH	Columbus	216.177.128.151	yes	2	1	no	1	yes	Studies have reported important effects of recent climate change on Antarctic species, but there has been to our knowledge no attempt to explicitly link those results to forecasted population responses to climate change. Antarctic sea ice extent (SIE) is projected to shrink as concentrations of atmospheric greenhouse gases (GHGs) increase, and emperor penguins (Aptenodytes forsteri) are extremely…	NA	NA	NA	NA	19171908	2009	NA	NA	Proceedings of the National Academy of Sciences of the United States of America	107	NA	NA	NA	NA	NA	NA	NA	NA	NA	NA	NA	NA	NA	28	Jenouvrier	6	6443486	Demographic models and IPCC climate projections predict the decline of an emperor penguin population.
573	886110292	2/24/2016 23:07:01	1904403326	2/24/2016 22:49:38	false	elite	1	35028687	USA	OH	Columbus	216.177.128.151	yes	2	1	no	1	yes	Studies have reported important effects of recent climate change on Antarctic species, but there has been to our knowledge no attempt to explicitly link those results to forecasted population responses to climate change. Antarctic sea ice extent (SIE) is projected to shrink as concentrations of atmospheric greenhouse gases (GHGs) increase, and emperor penguins (Aptenodytes forsteri) are extremely…	NA	NA	NA	NA	19171908	2009	NA	NA	Proceedings of the National Academy of Sciences of the United States of America	107	NA	NA	NA	NA	NA	NA	NA	NA	NA	NA	NA	NA	NA	28	Jenouvrier	6	6443486	Demographic models and IPCC climate projections predict the decline of an emperor penguin population.
574	886110292	2/24/2016 23:19:38	1904421652	2/24/2016 23:03:23	false	elite	1	36517198	USA	OH	Columbus	216.177.128.151	yes	1	2	no	2	yes	Studies have reported important effects of recent climate change on Antarctic species, but there has been to our knowledge no attempt to explicitly link those results to forecasted population responses to climate change. Antarctic sea ice extent (SIE) is projected to shrink as concentrations of atmospheric greenhouse gases (GHGs) increase, and emperor penguins (Aptenodytes forsteri) are extremely…	NA	NA	NA	NA	19171908	2009	NA	NA	Proceedings of the National Academy of Sciences of the United States of America	107	NA	NA	NA	NA	NA	NA	NA	NA	NA	NA	NA	NA	NA	28	Jenouvrier	6	6443486	Demographic models and IPCC climate projections predict the decline of an emperor penguin population.
575	886110293	2/20/2016 09:38:50	1900155907	2/20/2016 09:15:46	false	elite	1	35921003	USA	NY	Rochester	23.92.223.206	no	2	4	no	1	yes	Physiological research suggests that tropical insects are particularly sensitive to temperature, but information on their responses to climate change has been lacking-even though the majority of all terrestrial species are insects and their diversity is concentrated in the tropics. Here, we provide evidence that tropical insect species have already undertaken altitude increases, confirming the gl…	NA	NA	NA	NA	19164573	2009	NA	NA	Proceedings of the National Academy of Sciences of the United States of America	138	NA	NA	NA	NA	NA	NA	NA	NA	NA	NA	NA	NA	NA	36	Chen	8	5845362	Elevation increases in moth assemblages over 42 years on a tropical mountain.
576	886110293	2/20/2016 11:35:43	1900191600	2/20/2016 11:30:50	false	neodev	1	18291435	GBR	C3	Huntingdon	2.125.200.164	no	0	1	yes	0	yes	Physiological research suggests that tropical insects are particularly sensitive to temperature, but information on their responses to climate change has been lacking-even though the majority of all terrestrial species are insects and their diversity is concentrated in the tropics. Here, we provide evidence that tropical insect species have already undertaken altitude increases, confirming the gl…	NA	NA	NA	NA	19164573	2009	NA	NA	Proceedings of the National Academy of Sciences of the United States of America	138	NA	NA	NA	NA	NA	NA	NA	NA	NA	NA	NA	NA	NA	36	Chen	8	5845362	Elevation increases in moth assemblages over 42 years on a tropical mountain.
577	886110293	2/20/2016 13:09:09	1900230197	2/20/2016 12:57:26	false	elite	1	35920592	USA	NY	Rochester	23.92.216.37	yes	4	8	yes	1	yes	Physiological research suggests that tropical insects are particularly sensitive to temperature, but information on their responses to climate change has been lacking-even though the majority of all terrestrial species are insects and their diversity is concentrated in the tropics. Here, we provide evidence that tropical insect species have already undertaken altitude increases, confirming the gl…	NA	NA	NA	NA	19164573	2009	NA	NA	Proceedings of the National Academy of Sciences of the United States of America	138	NA	NA	NA	NA	NA	NA	NA	NA	NA	NA	NA	NA	NA	36	Chen	8	5845362	Elevation increases in moth assemblages over 42 years on a tropical mountain.
578	886110293	2/20/2016 13:33:52	1900237325	2/20/2016 13:25:01	false	prodege	1	35497415	GBR	J5	Whitley Bay	81.135.65.86	yes	2	2	yes	1	yes	Physiological research suggests that tropical insects are particularly sensitive to temperature, but information on their responses to climate change has been lacking-even though the majority of all terrestrial species are insects and their diversity is concentrated in the tropics. Here, we provide evidence that tropical insect species have already undertaken altitude increases, confirming the gl…	NA	NA	NA	NA	19164573	2009	NA	NA	Proceedings of the National Academy of Sciences of the United States of America	138	NA	NA	NA	NA	NA	NA	NA	NA	NA	NA	NA	NA	NA	36	Chen	8	5845362	Elevation increases in moth assemblages over 42 years on a tropical mountain.
579	886110293	2/20/2016 18:05:16	1900316909	2/20/2016 17:43:53	false	prodege	1	15925358	CAN	BC	Kamloops	24.70.54.178	yes	2	4	yes	0	yes	Physiological research suggests that tropical insects are particularly sensitive to temperature, but information on their responses to climate change has been lacking-even though the majority of all terrestrial species are insects and their diversity is concentrated in the tropics. Here, we provide evidence that tropical insect species have already undertaken altitude increases, confirming the gl…	NA	NA	NA	NA	19164573	2009	NA	NA	Proceedings of the National Academy of Sciences of the United States of America	138	NA	NA	NA	NA	NA	NA	NA	NA	NA	NA	NA	NA	NA	36	Chen	8	5845362	Elevation increases in moth assemblages over 42 years on a tropical mountain.
580	886110293	2/20/2016 20:25:28	1900356535	2/20/2016 20:10:34	false	elite	1	35558469	USA	CA	San Jose	136.0.98.111	yes	2	1	no	1	yes	Physiological research suggests that tropical insects are particularly sensitive to temperature, but information on their responses to climate change has been lacking-even though the majority of all terrestrial species are insects and their diversity is concentrated in the tropics. Here, we provide evidence that tropical insect species have already undertaken altitude increases, confirming the gl…	NA	NA	NA	NA	19164573	2009	NA	NA	Proceedings of the National Academy of Sciences of the United States of America	138	NA	NA	NA	NA	NA	NA	NA	NA	NA	NA	NA	NA	NA	36	Chen	8	5845362	Elevation increases in moth assemblages over 42 years on a tropical mountain.
581	886110293	2/20/2016 21:29:12	1900386528	2/20/2016 21:22:17	false	prodege	1	2112439	USA	OK	Norman	162.228.151.72	no	2	1	yes	0	yes	Physiological research suggests that tropical insects are particularly sensitive to temperature, but information on their responses to climate change has been lacking-even though the majority of all terrestrial species are insects and their diversity is concentrated in the tropics. Here, we provide evidence that tropical insect species have already undertaken altitude increases, confirming the gl…	NA	NA	NA	NA	19164573	2009	NA	NA	Proceedings of the National Academy of Sciences of the United States of America	138	NA	NA	NA	NA	NA	NA	NA	NA	NA	NA	NA	NA	NA	36	Chen	8	5845362	Elevation increases in moth assemblages over 42 years on a tropical mountain.
582	886110294	2/20/2016 14:04:27	1900246715	2/20/2016 13:51:08	false	elite	1	35920592	USA	NY	Rochester	23.92.216.37	yes	2	5	yes	1	yes	Assessments of Antarctic temperature change have emphasized the contrast between strong warming of the Antarctic Peninsula and slight cooling of the Antarctic continental interior in recent decades. This pattern of temperature change has been attributed to the increased strength of the circumpolar westerlies, largely in response to changes in stratospheric ozone. This picture, however, is substan…	NA	NA	NA	NA	19158794	2009	NA	NA	Nature	269	NA	NA	NA	NA	NA	NA	NA	NA	NA	NA	NA	NA	NA	97	Steig	6	11964426	Warming of the Antarctic ice-sheet surface since the 1957 International Geophysical Year.
583	886110294	2/20/2016 20:30:34	1900357963	2/20/2016 20:22:02	false	prodege	1	35497415	GBR	J5	Whitley Bay	81.135.65.86	no	3	3	yes	0	yes	Assessments of Antarctic temperature change have emphasized the contrast between strong warming of the Antarctic Peninsula and slight cooling of the Antarctic continental interior in recent decades. This pattern of temperature change has been attributed to the increased strength of the circumpolar westerlies, largely in response to changes in stratospheric ozone. This picture, however, is substan…	NA	NA	NA	NA	19158794	2009	NA	NA	Nature	269	NA	NA	NA	NA	NA	NA	NA	NA	NA	NA	NA	NA	NA	97	Steig	6	11964426	Warming of the Antarctic ice-sheet surface since the 1957 International Geophysical Year.
584	886110294	2/20/2016 20:37:56	1900360233	2/20/2016 20:25:29	false	elite	1	35558469	USA	CA	San Jose	136.0.98.111	yes	2	3	no	1	yes	Assessments of Antarctic temperature change have emphasized the contrast between strong warming of the Antarctic Peninsula and slight cooling of the Antarctic continental interior in recent decades. This pattern of temperature change has been attributed to the increased strength of the circumpolar westerlies, largely in response to changes in stratospheric ozone. This picture, however, is substan…	NA	NA	NA	NA	19158794	2009	NA	NA	Nature	269	NA	NA	NA	NA	NA	NA	NA	NA	NA	NA	NA	NA	NA	97	Steig	6	11964426	Warming of the Antarctic ice-sheet surface since the 1957 International Geophysical Year.
585	886110294	2/20/2016 21:34:15	1900394839	2/20/2016 21:29:13	false	prodege	1	2112439	USA	OK	Norman	162.228.151.72	no	2	3	yes	0	yes	Assessments of Antarctic temperature change have emphasized the contrast between strong warming of the Antarctic Peninsula and slight cooling of the Antarctic continental interior in recent decades. This pattern of temperature change has been attributed to the increased strength of the circumpolar westerlies, largely in response to changes in stratospheric ozone. This picture, however, is substan…	NA	NA	NA	NA	19158794	2009	NA	NA	Nature	269	NA	NA	NA	NA	NA	NA	NA	NA	NA	NA	NA	NA	NA	97	Steig	6	11964426	Warming of the Antarctic ice-sheet surface since the 1957 International Geophysical Year.
586	886110294	2/21/2016 04:29:02	1900519683	2/21/2016 04:21:06	false	neodev	1	31463401	USA	CA	San Jose	23.27.45.108	yes	10	7	yes	1	no	Assessments of Antarctic temperature change have emphasized the contrast between strong warming of the Antarctic Peninsula and slight cooling of the Antarctic continental interior in recent decades. This pattern of temperature change has been attributed to the increased strength of the circumpolar westerlies, largely in response to changes in stratospheric ozone. This picture, however, is substan…	NA	NA	NA	NA	19158794	2009	NA	NA	Nature	269	NA	NA	NA	NA	NA	NA	NA	NA	NA	NA	NA	NA	NA	97	Steig	6	11964426	Warming of the Antarctic ice-sheet surface since the 1957 International Geophysical Year.
587	886110294	2/21/2016 11:32:34	1900645925	2/21/2016 11:26:32	false	prodege	1	3682947	USA	FL	Palm Bay	50.89.229.115	no	1	1	yes	1	yes	Assessments of Antarctic temperature change have emphasized the contrast between strong warming of the Antarctic Peninsula and slight cooling of the Antarctic continental interior in recent decades. This pattern of temperature change has been attributed to the increased strength of the circumpolar westerlies, largely in response to changes in stratospheric ozone. This picture, however, is substan…	NA	NA	NA	NA	19158794	2009	NA	NA	Nature	269	NA	NA	NA	NA	NA	NA	NA	NA	NA	NA	NA	NA	NA	97	Steig	6	11964426	Warming of the Antarctic ice-sheet surface since the 1957 International Geophysical Year.
588	886110294	2/21/2016 13:53:15	1900712113	2/21/2016 13:46:50	false	gifthunterclub	1	34737109	USA	NA	NA	38.132.106.134	no	1	0	yes	0	no	Assessments of Antarctic temperature change have emphasized the contrast between strong warming of the Antarctic Peninsula and slight cooling of the Antarctic continental interior in recent decades. This pattern of temperature change has been attributed to the increased strength of the circumpolar westerlies, largely in response to changes in stratospheric ozone. This picture, however, is substan…	NA	NA	NA	NA	19158794	2009	NA	NA	Nature	269	NA	NA	NA	NA	NA	NA	NA	NA	NA	NA	NA	NA	NA	97	Steig	6	11964426	Warming of the Antarctic ice-sheet surface since the 1957 International Geophysical Year.
589	886110295	2/20/2016 09:15:44	1900149848	2/20/2016 08:55:37	false	elite	1	35921003	USA	NY	Rochester	23.92.223.206	yes	2	4	yes	1	yes	The annual cycle in the Earth's surface temperature is extremely large-comparable in magnitude to the glacial-interglacial cycles over most of the planet. Trends in the phase and the amplitude of the annual cycle have been observed, but the causes and significance of these changes remain poorly understood-in part because we lack an understanding of the natural variability. Here we show that the p…	NA	NA	NA	NA	19158790	2009	NA	NA	Nature	72	NA	NA	NA	NA	NA	NA	NA	NA	NA	NA	NA	NA	NA	22	Stine	3	6286888	Changes in the phase of the annual cycle of surface temperature.
590	886110295	2/20/2016 10:49:29	1900177733	2/20/2016 10:47:29	false	prodege	1	25257275	CAN	BC	Coquitlam	70.68.58.9	no	3	3	no	3	yes	The annual cycle in the Earth's surface temperature is extremely large-comparable in magnitude to the glacial-interglacial cycles over most of the planet. Trends in the phase and the amplitude of the annual cycle have been observed, but the causes and significance of these changes remain poorly understood-in part because we lack an understanding of the natural variability. Here we show that the p…	NA	NA	NA	NA	19158790	2009	NA	NA	Nature	72	NA	NA	NA	NA	NA	NA	NA	NA	NA	NA	NA	NA	NA	22	Stine	3	6286888	Changes in the phase of the annual cycle of surface temperature.
591	886110295	2/20/2016 11:30:50	1900189618	2/20/2016 11:22:13	false	neodev	1	18291435	GBR	C3	Huntingdon	2.125.200.164	no	0	0	yes	0	yes	The annual cycle in the Earth's surface temperature is extremely large-comparable in magnitude to the glacial-interglacial cycles over most of the planet. Trends in the phase and the amplitude of the annual cycle have been observed, but the causes and significance of these changes remain poorly understood-in part because we lack an understanding of the natural variability. Here we show that the p…	NA	NA	NA	NA	19158790	2009	NA	NA	Nature	72	NA	NA	NA	NA	NA	NA	NA	NA	NA	NA	NA	NA	NA	22	Stine	3	6286888	Changes in the phase of the annual cycle of surface temperature.
592	886110295	2/20/2016 12:57:24	1900226702	2/20/2016 12:44:55	false	elite	1	35920592	USA	NY	Rochester	23.92.216.37	yes	2	4	yes	1	yes	The annual cycle in the Earth's surface temperature is extremely large-comparable in magnitude to the glacial-interglacial cycles over most of the planet. Trends in the phase and the amplitude of the annual cycle have been observed, but the causes and significance of these changes remain poorly understood-in part because we lack an understanding of the natural variability. Here we show that the p…	NA	NA	NA	NA	19158790	2009	NA	NA	Nature	72	NA	NA	NA	NA	NA	NA	NA	NA	NA	NA	NA	NA	NA	22	Stine	3	6286888	Changes in the phase of the annual cycle of surface temperature.
593	886110295	2/20/2016 13:25:00	1900234728	2/20/2016 13:11:54	false	prodege	1	35497415	GBR	J5	Whitley Bay	81.135.65.86	no	2	2	yes	0	yes	The annual cycle in the Earth's surface temperature is extremely large-comparable in magnitude to the glacial-interglacial cycles over most of the planet. Trends in the phase and the amplitude of the annual cycle have been observed, but the causes and significance of these changes remain poorly understood-in part because we lack an understanding of the natural variability. Here we show that the p…	NA	NA	NA	NA	19158790	2009	NA	NA	Nature	72	NA	NA	NA	NA	NA	NA	NA	NA	NA	NA	NA	NA	NA	22	Stine	3	6286888	Changes in the phase of the annual cycle of surface temperature.
594	886110295	2/20/2016 17:35:14	1900308907	2/20/2016 17:29:02	false	instagc	1	25501853	USA	KY	Winchester	104.2.39.114	no	4	2	no	1	yes	The annual cycle in the Earth's surface temperature is extremely large-comparable in magnitude to the glacial-interglacial cycles over most of the planet. Trends in the phase and the amplitude of the annual cycle have been observed, but the causes and significance of these changes remain poorly understood-in part because we lack an understanding of the natural variability. Here we show that the p…	NA	NA	NA	NA	19158790	2009	NA	NA	Nature	72	NA	NA	NA	NA	NA	NA	NA	NA	NA	NA	NA	NA	NA	22	Stine	3	6286888	Changes in the phase of the annual cycle of surface temperature.
595	886110295	2/20/2016 19:53:28	1900348248	2/20/2016 19:37:53	false	elite	1	35558469	USA	CA	San Jose	136.0.98.111	yes	1	1	no	2	yes	The annual cycle in the Earth's surface temperature is extremely large-comparable in magnitude to the glacial-interglacial cycles over most of the planet. Trends in the phase and the amplitude of the annual cycle have been observed, but the causes and significance of these changes remain poorly understood-in part because we lack an understanding of the natural variability. Here we show that the p…	NA	NA	NA	NA	19158790	2009	NA	NA	Nature	72	NA	NA	NA	NA	NA	NA	NA	NA	NA	NA	NA	NA	NA	22	Stine	3	6286888	Changes in the phase of the annual cycle of surface temperature.
603	886110297	2/23/2016 00:28:45	1902315733	2/23/2016 00:15:19	false	instagc	1	36559976	CAN	ON	London	24.156.176.37	yes	2	2	yes	0	yes	In the oceans, ubiquitous microscopic phototrophs (phytoplankton) account for approximately half the production of organic matter on Earth. Analyses of satellite-derived phytoplankton concentration (available since 1979) have suggested decadal-scale fluctuations linked to climate forcing, but the length of this record is insufficient to resolve longer-term trends. Here we combine available ocean …	NA	NA	NA	NA	20671703	2010	NA	NA	Nature	313	NA	NA	NA	NA	NA	NA	NA	NA	NA	NA	NA	NA	NA	31	Boyce	3	45916141	Global phytoplankton decline over the past century.
604	886110297	2/24/2016 16:51:18	1904119661	2/24/2016 16:37:20	false	clixsense	1	33770399	GBR	NA	NA	82.31.15.204	yes	2	2	yes	0	no	In the oceans, ubiquitous microscopic phototrophs (phytoplankton) account for approximately half the production of organic matter on Earth. Analyses of satellite-derived phytoplankton concentration (available since 1979) have suggested decadal-scale fluctuations linked to climate forcing, but the length of this record is insufficient to resolve longer-term trends. Here we combine available ocean …	NA	NA	NA	NA	20671703	2010	NA	NA	Nature	313	NA	NA	NA	NA	NA	NA	NA	NA	NA	NA	NA	NA	NA	31	Boyce	3	45916141	Global phytoplankton decline over the past century.
605	886110297	2/24/2016 18:54:44	1904222783	2/24/2016 18:44:35	false	neodev	1	36605219	USA	CA	San Jose	23.27.245.31	yes	3	1	no	1	yes	In the oceans, ubiquitous microscopic phototrophs (phytoplankton) account for approximately half the production of organic matter on Earth. Analyses of satellite-derived phytoplankton concentration (available since 1979) have suggested decadal-scale fluctuations linked to climate forcing, but the length of this record is insufficient to resolve longer-term trends. Here we combine available ocean …	NA	NA	NA	NA	20671703	2010	NA	NA	Nature	313	NA	NA	NA	NA	NA	NA	NA	NA	NA	NA	NA	NA	NA	31	Boyce	3	45916141	Global phytoplankton decline over the past century.
606	886110297	2/24/2016 20:13:34	1904271985	2/24/2016 20:07:53	false	prodege	1	35497415	GBR	J5	Whitley Bay	81.135.65.86	no	2	0	yes	0	no	In the oceans, ubiquitous microscopic phototrophs (phytoplankton) account for approximately half the production of organic matter on Earth. Analyses of satellite-derived phytoplankton concentration (available since 1979) have suggested decadal-scale fluctuations linked to climate forcing, but the length of this record is insufficient to resolve longer-term trends. Here we combine available ocean …	NA	NA	NA	NA	20671703	2010	NA	NA	Nature	313	NA	NA	NA	NA	NA	NA	NA	NA	NA	NA	NA	NA	NA	31	Boyce	3	45916141	Global phytoplankton decline over the past century.
607	886110297	2/24/2016 23:05:14	1904401892	2/24/2016 22:48:22	false	elite	1	36514787	USA	OH	Columbus	216.177.128.151	yes	2	1	no	1	yes	In the oceans, ubiquitous microscopic phototrophs (phytoplankton) account for approximately half the production of organic matter on Earth. Analyses of satellite-derived phytoplankton concentration (available since 1979) have suggested decadal-scale fluctuations linked to climate forcing, but the length of this record is insufficient to resolve longer-term trends. Here we combine available ocean …	NA	NA	NA	NA	20671703	2010	NA	NA	Nature	313	NA	NA	NA	NA	NA	NA	NA	NA	NA	NA	NA	NA	NA	31	Boyce	3	45916141	Global phytoplankton decline over the past century.
608	886110297	2/24/2016 23:07:01	1904403327	2/24/2016 22:49:38	false	elite	1	35028687	USA	OH	Columbus	216.177.128.151	yes	1	2	no	3	yes	In the oceans, ubiquitous microscopic phototrophs (phytoplankton) account for approximately half the production of organic matter on Earth. Analyses of satellite-derived phytoplankton concentration (available since 1979) have suggested decadal-scale fluctuations linked to climate forcing, but the length of this record is insufficient to resolve longer-term trends. Here we combine available ocean …	NA	NA	NA	NA	20671703	2010	NA	NA	Nature	313	NA	NA	NA	NA	NA	NA	NA	NA	NA	NA	NA	NA	NA	31	Boyce	3	45916141	Global phytoplankton decline over the past century.
609	886110297	2/24/2016 23:19:38	1904421654	2/24/2016 23:03:23	false	elite	1	36517198	USA	OH	Columbus	216.177.128.151	yes	2	2	no	1	yes	In the oceans, ubiquitous microscopic phototrophs (phytoplankton) account for approximately half the production of organic matter on Earth. Analyses of satellite-derived phytoplankton concentration (available since 1979) have suggested decadal-scale fluctuations linked to climate forcing, but the length of this record is insufficient to resolve longer-term trends. Here we combine available ocean …	NA	NA	NA	NA	20671703	2010	NA	NA	Nature	313	NA	NA	NA	NA	NA	NA	NA	NA	NA	NA	NA	NA	NA	31	Boyce	3	45916141	Global phytoplankton decline over the past century.
610	886110298	2/20/2016 09:45:23	1900157833	2/20/2016 09:38:51	false	elite	1	35921003	USA	NY	Rochester	23.92.223.206	no	1	3	no	1	yes	A major puzzle of paleoclimatology is why, after a long interval of cooling climate, each late Quaternary ice age ended with a relatively short warming leg called a termination. We here offer a comprehensive hypothesis of how Earth emerged from the last global ice age. A prerequisite was the growth of very large Northern Hemisphere ice sheets, whose subsequent collapse created stadial conditions …	NA	NA	NA	NA	20576882	2010	NA	NA	Science (New York, N.Y.)	216	NA	NA	NA	NA	NA	NA	NA	NA	NA	NA	NA	NA	NA	25	Denton	6	15093931	The last glacial termination.
611	886110298	2/20/2016 13:20:26	1900233711	2/20/2016 13:09:11	false	elite	1	35920592	USA	NY	Rochester	23.92.216.37	yes	2	4	yes	1	yes	A major puzzle of paleoclimatology is why, after a long interval of cooling climate, each late Quaternary ice age ended with a relatively short warming leg called a termination. We here offer a comprehensive hypothesis of how Earth emerged from the last global ice age. A prerequisite was the growth of very large Northern Hemisphere ice sheets, whose subsequent collapse created stadial conditions …	NA	NA	NA	NA	20576882	2010	NA	NA	Science (New York, N.Y.)	216	NA	NA	NA	NA	NA	NA	NA	NA	NA	NA	NA	NA	NA	25	Denton	6	15093931	The last glacial termination.
612	886110298	2/20/2016 13:41:41	1900240198	2/20/2016 13:33:54	false	prodege	1	35497415	GBR	J5	Whitley Bay	81.135.65.86	no	0	1	yes	0	no	A major puzzle of paleoclimatology is why, after a long interval of cooling climate, each late Quaternary ice age ended with a relatively short warming leg called a termination. We here offer a comprehensive hypothesis of how Earth emerged from the last global ice age. A prerequisite was the growth of very large Northern Hemisphere ice sheets, whose subsequent collapse created stadial conditions …	NA	NA	NA	NA	20576882	2010	NA	NA	Science (New York, N.Y.)	216	NA	NA	NA	NA	NA	NA	NA	NA	NA	NA	NA	NA	NA	25	Denton	6	15093931	The last glacial termination.
[truncated: 5,086 more rows]
